# Supplementary material for: Identification of Hub Genes in Protective Effect of Astragaloside IV on Aconitine-Induced Cardiac Damage in Zebrafish Based on Bioinformatics Analysis
Source: Front Pharmacol. 2020 Jun 24;11:957. doi: 10.3389/fphar.2020.00957 (PMC7327619; doi:10.3389/fphar.2020.00957)
Supplement: Table 1 — The DEGs of Aconitine VS Aconitine_Astragaloside. [file Table_1.xlsx]

## Sheet: Sheet1
GeneID	Pvalue	log2FoldChange
619259	7.14e-13	8.50383
795261	1.19e-06	7.52356
100005391	2.36e-06	7.12928
571996	3.05e-07	6.88264
101883439	7.17e-05	6.87036
563887	3.62e-05	6.67243
101884563	7.17e-05	6.59991
100149327	9.25e-06	6.56986
553308	7.17e-05	6.45943
100007379	3.62e-05	6.40939
101884135	1.83e-05	6.40939
101884422	3.62e-05	6.20945
777738	1.83e-05	6.20945
324865	7.17e-05	5.83289
108180199	4.68e-06	5.12928
100004956	2.12e-14	4.79116
561790	1.07e-27	4.06983
563834	1.15e-06	3.72792
373131	3.93e-06	3.59991
100034637	3.93e-06	3.59585
565650	4.15e-25	3.56585
493590	4.14e-09	3.52356
100329650	1.79e-07	3.5025
445052	2.44e-09	3.47762
103910140	3.93e-06	3.47079
571372	1.46e-07	3.42999
100124619	2.44e-05	3.41709
100333762	4.15e-43	3.38051
541546	7.59e-37	3.37912
103908991	7.68e-09	3.32193
558452	1.88e-06	3.27684
393321	9.99e-21	3.24873
100333974	3.38e-06	3.15987
100007793	1.46e-07	3.14048
564097	1.09e-05	3.11221
100270764	1.09e-05	3.08746
100330105	6.3e-81	3.07453
101883359	1.88e-06	3.05889
558670	4.69e-07	3.04924
394210	1.88e-06	3.04439
100004336	1.48e-06	3
792631	3.48e-05	2.97199
110440055	3.48e-05	2.95079
30671	0	2.93787
572042	2.31e-10	2.93357
100126123	0	2.92593
368241	2.03e-07	2.8953
564172	1.88e-06	2.8953
562935	5.03e-27	2.89202
572245	2.21e-36	2.87879
559662	4.64e-06	2.86394
100333482	5.31e-14	2.82708
100038776	1.91e-06	2.79442
445503	2.46e-25	2.79404
572200	5.05e-17	2.7855
101887111	1.95e-05	2.75291
562422	2.5e-05	2.73118
567444	3.33e-06	2.70782
101884113	7.17e-10	2.70782
327244	3.43e-140	2.68472
564241	1.22e-104	2.67144
569167	0.000109303	2.64386
555679	9.32e-11	2.63154
562155	1.6e-10	2.62829
100332815	7.74e-07	2.62124
564855	1.44e-08	2.61832
100126017	1.99e-09	2.60407
101886637	7.55e-05	2.59991
101882249	9.95e-06	2.59595
799734	1.13e-05	2.58496
556647	2.47e-08	2.58095
678537	0.000130333	2.55459
570182	0.000130333	2.54432
566122	5.82e-09	2.54137
100332334	1.31e-37	2.51498
563561	9.33e-10	2.49399
58126	1.28e-05	2.49114
436669	2.87e-08	2.47393
767718	2.29e-06	2.47249
100000769	3.08e-11	2.45242
557044	2.11e-05	2.44294
562176	1.13e-08	2.44294
101882478	1.92e-05	2.42626
405770	4.11e-13	2.42337
100000787	1.91e-08	2.40988
558321	4.47e-09	2.40372
562007	3.57e-93	2.39984
560210	0	2.39956
573644	1.91e-08	2.39718
114418	0	2.3838
567024	8.3e-32	2.37814
793465	5.37e-29	2.36842
558217	1.53e-06	2.35435
567753	1.88e-23	2.34792
101884937	3.17e-09	2.34792
564825	2.32e-16	2.33856
406459	3.23e-05	2.32636
100538016	1.59e-33	2.30979
110438894	1.68e-06	2.30812
560703	1.5e-11	2.30331
324283	5.42e-05	2.29866
565155	0	2.29559
447832	1.26e-82	2.29519
555411	5.42e-05	2.29218
100192208	1.5e-07	2.28146
564348	2.81e-06	2.28109
560317	5.8e-08	2.27753
564403	5.49e-13	2.26928
100536704	2.49e-07	2.26679
445034	1.71e-264	2.25609
100330841	4.89e-22	2.25081
565454	4.17e-47	2.24545
445139	4.33e-46	2.24532
100330897	1.39e-13	2.23266
100330676	4.79e-10	2.22497
393433	1.23e-05	2.20945
100003524	6.17e-13	2.19393
560913	6.82e-07	2.19334
30208	8.95e-21	2.17742
101886647	1.58e-07	2.16993
393939	7.77e-144	2.16858
572251	2.34e-08	2.16439
795227	1.46e-20	2.16236
565656	8.2e-10	2.15347
559012	1.47e-08	2.15024
553473	6.36119400333522e-319	2.14604
100196920	7e-07	2.11825
570159	9.23e-05	2.11548
768293	1.9e-09	2.11548
100536673	6.59e-13	2.11473
445036	7.95e-06	2.11416
103910413	9.23e-05	2.10962
436859	1.49e-289	2.09209
796410	0.000130333	2.08746
550433	2.08e-265	2.08713
548604	2.64e-56	2.08424
553178	5.52847999997826e-313	2.08041
553584	6.27e-08	2.07613
568668	1.3e-05	2.07039
569180	1.66e-07	2.06609
100126130	1.53e-32	2.06433
108004540	5.63e-05	2.05344
563441	2.81e-12	2.04357
394198	2.93e-158	2.03392
368822	1.5e-08	2.03109
559569	8.51e-37	2.02385
559593	1.01e-07	2.02333
564497	5.58e-16	2.02249
492346	7.33e-34	2.01647
100333322	9.13e-05	2.01527
100334245	1.53e-14	2.01238
541528	3.42e-05	2.01224
554132	4.53e-128	2.01169
556372	9.13e-05	2.01111
550346	5.24e-10	2.00421
103911449	1.35e-14	1.99806
494090	8e-55	1.9902
335789	4.36e-42	1.98793
566099	1.48e-08	1.98686
100538211	2.65e-07	1.98055
571948	3.23e-10	1.97961
393207	7.95e-27	1.97809
564872	1.88e-05	1.96025
100537719	7.79e-06	1.95936
560018	2.02e-36	1.9533
558139	1.83e-26	1.95156
101884757	8.83e-05	1.9386
387293	2.83e-89	1.93688
100334742	2.64e-12	1.9301
572215	1.08e-06	1.92923
100007087	9.87e-08	1.92892
560932	8.83e-09	1.91938
101884821	2.49e-07	1.89308
402892	5.28e-05	1.88781
567547	1.41e-38	1.886
387532	8.38e-05	1.88194
796574	1.71e-06	1.8785
567622	4.51e-06	1.87685
100149082	1.21e-09	1.87447
406602	2.04e-21	1.86445
337849	9.1e-08	1.86287
100006310	7.13e-06	1.85952
566769	8.38e-05	1.85614
556921	2.37e-07	1.8519
799627	4.66e-22	1.84868
100330147	7.13e-06	1.848
445095	1.19e-21	1.84705
564844	6.21e-07	1.84665
497504	1.19e-05	1.84503
100330952	1.13e-05	1.83537
560056	4.27e-06	1.83446
101883726	5.49e-08	1.83432
553474	3.96e-31	1.83094
108179220	3.76e-18	1.83084
101883800	4.27e-06	1.8286
100330010	4.98e-05	1.82631
503733	1.83e-15	1.8262
555843	2.75e-05	1.82443
567544	1.18e-42	1.82301
101882731	2.96e-05	1.82236
561462	1.12e-05	1.81897
100036547	7.7e-09	1.81816
497637	8.57e-32	1.81378
564152	2.55e-06	1.81097
557499	4.64e-05	1.80735
327154	3.12e-08	1.80076
560919	1.76e-05	1.80069
100009654	3.41e-51	1.80023
553479	7.83e-05	1.79989
100147894	1.99e-12	1.79894
415235	1.53e-06	1.79874
101885328	3.15e-05	1.79684
100332426	4.36e-09	1.7879
570044	9.13e-07	1.7829
335392	5.69e-46	1.78121
560267	1.05e-05	1.77761
386720	5.54e-26	1.77623
100301946	1.58e-09	1.77416
559020	9.51e-10	1.76962
406397	2.22e-69	1.76498
100003675	1.02e-56	1.76468
568726	9.51e-10	1.76462
562258	1.75e-08	1.76454
503933	1.23e-05	1.75974
799204	3.27e-07	1.75939
796276	1.05e-08	1.75899
393425	9.51e-10	1.75409
402880	2.45e-09	1.75354
767787	2.75e-05	1.75223
100332594	1.05e-08	1.7522
101885783	1.76e-05	1.74846
561197	1.63e-05	1.74846
336038	8.1e-194	1.7471
493591	1.05e-05	1.74582
792085	2.35e-149	1.74144
100334766	1.63e-05	1.73697
100151027	9.74e-09	1.73467
562171	7.23e-05	1.73419
568241	6.97e-07	1.72845
100535904	1.92e-10	1.72732
555592	8.21e-05	1.72677
436719	2.78e-07	1.72553
503739	7.29e-06	1.70907
322533	1.26e-09	1.70782
568055	1.59e-18	1.70107
555655	1.59e-18	1.70092
436766	1.34e-32	1.69782
555294	2.5e-11	1.69632
555340	1.23e-05	1.69249
564873	2.8e-13	1.68739
100005000	7.2e-19	1.68714
100534944	1.73e-05	1.68557
100537309	1.5e-05	1.6849
561540	2.11e-08	1.68382
30076	4.27e-07	1.68043
321248	3.92e-17	1.67838
570775	8.73e-07	1.67696
566115	4.77e-06	1.67587
557037	7.23e-08	1.6719
100000332	1.64e-55	1.66958
100007686	1.2e-12	1.66569
445568	6.28e-06	1.66064
767710	2.27e-10	1.65837
100137108	1.23e-32	1.65799
558759	6.33e-10	1.65294
449538	2.75e-05	1.64994
568041	2.93e-11	1.64869
561276	9.01e-13	1.64853
103752590	1.6e-07	1.64655
568412	2.65e-09	1.64386
557884	2.07e-05	1.64297
572146	4.97e-08	1.6372
100048921	5.73e-31	1.63543
567481	3.37e-31	1.63472
406453	5.4e-05	1.63227
492496	1.37e-12	1.62902
553782	2.56e-06	1.62263
565439	3.18e-05	1.62205
560055	2.74e-304	1.6205
569366	2.05e-20	1.62022
30576	9.62e-10	1.62015
560549	5.25e-06	1.61616
792928	3.48e-14	1.61355
100149099	3.18e-05	1.61102
550259	1.84e-43	1.60821
449792	1.89e-07	1.60528
561607	3.1e-06	1.60126
100136845	5.5e-11	1.60102
796100	1.1e-06	1.5998
568568	1.28e-08	1.59577
100333590	4.68e-23	1.59238
493613	6.04e-08	1.58496
64809	4.83e-05	1.58496
101883074	4e-08	1.58267
556701	3.88e-11	1.58162
559375	4.83e-05	1.58033
321294	5.73e-12	1.57067
436860	2.06e-12	1.56577
795490	2.94e-06	1.55897
555957	1.88e-05	1.55887
796404	3.6e-19	1.55706
101886252	1.5e-05	1.55601
393761	5.24e-06	1.5544
100001810	4.77e-06	1.54956
567331	1.78e-08	1.5487
114834	1.13e-06	1.54611
415139	2.63e-146	1.54432
568573	9.75e-07	1.54253
567869	2.96e-05	1.53389
571143	2.54e-13	1.52909
541376	2.9e-09	1.52774
566539	1.74e-30	1.52629
567877	6.54e-07	1.52522
100333627	9.68e-05	1.51862
100004576	2.05e-15	1.51663
474335	6.46e-05	1.51457
572199	1.1e-14	1.51083
436604	2.47e-23	1.50686
563578	2.59e-12	1.50681
58068	4.5e-61	1.49993
569256	7.18e-18	1.4991
568520	8.93e-13	1.49615
100537438	7.62e-07	1.49559
559036	0.000109857	1.49125
100005948	3.83e-08	1.49075
394066	2.66e-07	1.48843
557141	2.02e-09	1.48719
100037355	1.38e-10	1.48666
558859	4.13e-10	1.48502
335057	6.72e-21	1.48363
100331155	4e-07	1.48076
541385	1.59e-08	1.48033
792854	5.01e-05	1.47534
100330672	6.5e-12	1.47508
431764	1.28e-08	1.47249
797137	6.86e-42	1.47152
550427	5.07e-13	1.46865
799412	1.64e-06	1.46211
324520	7.45e-13	1.45983
449866	2.5e-16	1.45973
100536545	9.25e-10	1.45393
557340	1.08e-11	1.45349
445197	2.42e-06	1.45176
322481	1.39e-10	1.44889
559824	4.3e-05	1.44599
692291	7.75e-06	1.4458
555341	2.94e-09	1.44453
100332526	6.07e-07	1.43974
559222	2.04e-10	1.43959
100332173	1.67e-06	1.43861
557230	1.34e-05	1.43857
571576	2.27e-05	1.43741
100535166	4.69e-38	1.43657
560003	8.49e-05	1.43296
100003691	0.000109756	1.43256
100332905	2.66e-08	1.43195
100537398	6.48e-12	1.4307
556979	1.4e-08	1.43039
100136836	3e-09	1.42884
568512	7.98e-06	1.42717
81591	1.24e-12	1.42652
553187	3.29e-05	1.42626
431735	1.98e-05	1.42259
338155	3.45e-13	1.42216
335409	3.89e-71	1.41709
100332120	1.02e-05	1.41363
564976	2.61e-06	1.41079
386966	8.56e-15	1.41077
560411	2.1e-44	1.41025
553420	1.11e-24	1.40789
101886095	1.73e-05	1.4073
100330945	5.85e-07	1.40696
100150651	1.02e-05	1.40526
503571	5.09e-14	1.40287
560887	2.98e-08	1.39748
101882765	1.98e-05	1.39593
792319	2.22e-18	1.39561
100332046	4.26e-09	1.3953
30456	1.53e-10	1.39309
795099	1.54e-09	1.39196
100330886	1.64e-05	1.39126
108181090	6.41e-09	1.38933
497280	4.62e-06	1.3885
561952	4.44e-07	1.38596
565617	1.43e-06	1.38555
791177	5.04e-06	1.38535
393395	9.19e-08	1.38074
322379	2.31e-07	1.38038
101884886	8.27e-05	1.37998
561567	7.87e-14	1.37676
100149741	4.25e-05	1.37638
566106	6.29e-08	1.37594
100321249	3.34e-05	1.37255
563019	2.52e-05	1.37168
100007304	2.08e-06	1.37084
108190403	1.08e-06	1.37056
568780	4.67e-20	1.36696
101882936	5.38e-09	1.36619
436688	7.16e-05	1.36418
562459	6.95e-15	1.36177
560648	6.73e-06	1.36124
797943	1.23e-72	1.36097
393665	2.52e-31	1.35987
556780	4.18e-05	1.35496
541542	0.000109756	1.35484
791141	3.18e-05	1.35423
567131	5.04e-06	1.35091
100333644	5.42e-14	1.34933
110437721	1.6e-11	1.34585
321166	0	1.345
567306	5.04e-06	1.34207
798052	4.58e-10	1.34177
569608	0.000104116	1.33936
100150068	2.35e-07	1.3388
100150939	3.64e-07	1.33498
556551	1.3e-13	1.33275
570058	7.12e-23	1.33104
799648	6.19e-05	1.33075
286748	7.13e-10	1.32944
751743	3.02e-06	1.32665
317731	3.34e-79	1.32549
407086	1.67e-53	1.32539
565164	1.36e-20	1.32417
567859	1.95e-06	1.31905
796767	3.19e-14	1.31783
565194	6.62e-18	1.31501
557486	2.47e-13	1.31366
554076	3.18e-05	1.31316
30656	5.24e-29	1.31186
335307	2.04e-05	1.31021
102216338	2.04e-05	1.31008
544667	3.61e-06	1.30978
541493	4.71e-09	1.30589
100006456	1.9e-14	1.30532
393561	5.04e-21	1.30518
791185	0.000109756	1.30328
560785	4.71e-09	1.30234
550265	1.45e-06	1.30183
559524	8.41e-09	1.29905
447889	9.15e-07	1.29848
553206	4.74e-08	1.29768
101882925	9.1e-08	1.29768
64277	4.57e-21	1.29672
793145	3.23e-15	1.29503
100149794	5.01e-10	1.29353
565173	1.25e-06	1.2932
100329897	1.04e-11	1.29108
553764	1.18e-05	1.29068
101886784	3.36e-07	1.29022
100330259	4.08e-08	1.28743
101180909	3.03e-08	1.28513
799158	2.35e-14	1.28494
100000009	0.00011108	1.28345
100004252	2.74e-05	1.2824
556471	5.22e-12	1.28214
503572	3.03e-09	1.28054
571925	5.24e-08	1.28011
373121	8.98e-167	1.27662
563808	2.51e-08	1.27646
796739	1.51e-07	1.27417
100535812	2.24e-08	1.27381
447860	2.15e-07	1.27352
554013	4.01e-06	1.27096
571986	8.92e-09	1.27009
568982	7.1e-08	1.26919
767791	7.23e-05	1.26804
100333290	2.14e-07	1.26793
795785	9.52e-05	1.26792
393912	2.73e-08	1.26694
792182	1.94e-12	1.26679
571757	1.45e-05	1.26581
494042	8.14e-185	1.26066
393098	1.84e-05	1.26033
553629	5.04e-07	1.25664
796993	1.36e-07	1.25645
570939	1.88e-06	1.25634
100536675	1.58e-05	1.25565
553169	5.87e-07	1.25459
101883460	1.64e-07	1.25407
553559	2.8e-09	1.25134
393584	6.07e-47	1.25107
406596	2.71e-76	1.25024
100148315	1.01e-07	1.24931
557824	6.3e-09	1.24891
569735	5.97e-05	1.24865
678555	1.06e-12	1.2484
494490	4.57e-31	1.2464
565130	6.18e-11	1.24628
768186	1.98e-11	1.24462
678552	1.93e-07	1.24393
100334116	0.000116296	1.24393
447878	5.25e-05	1.24362
678590	1.29e-05	1.24246
569982	5.97e-05	1.24242
100003745	2.62e-05	1.24159
359828	3.24e-11	1.23879
30560	5.98e-06	1.23764
373132	8.77e-16	1.23632
560157	6.16e-05	1.23584
373115	1.22e-16	1.23468
100322195	4.38e-06	1.23182
559734	5.12e-06	1.23169
474317	9.54e-05	1.23133
100009626	8.66e-20	1.23042
692267	5.69e-05	1.2304
100535760	1.59e-55	1.22815
30310	4.7e-10	1.22693
565756	1.16e-05	1.22611
563991	8.46e-06	1.21954
447881	3.86e-05	1.21871
797331	1.64e-05	1.21517
334010	4.25e-05	1.21474
567257	1.79e-08	1.21451
555611	6.18e-06	1.21032
557795	2.71e-05	1.21027
100329719	3.26e-10	1.21022
101884666	4.55e-24	1.20918
321061	3.67e-48	1.20902
557513	2.82e-07	1.20872
393989	2.82e-07	1.2076
101886642	5.25e-05	1.20716
550580	1.41e-37	1.2053
327642	4.8e-08	1.20511
566190	5.89e-05	1.20466
30079	2.62e-55	1.20176
100170811	0.000119862	1.20163
571064	2.66e-13	1.2009
100006778	3.42e-58	1.20011
406650	2.25e-32	1.19757
566869	7.86e-08	1.19598
100151551	4.79e-09	1.19522
100151577	6.16e-05	1.19482
557383	7.42e-05	1.19465
436680	6.31e-16	1.19272
437008	1.06e-09	1.19223
492576	3.28e-06	1.19166
555214	8.63e-05	1.18982
562062	5.41e-16	1.18856
571522	5.53e-07	1.18624
100333801	2.5e-10	1.18601
799918	1.89e-13	1.18525
336116	4.91e-08	1.1842
559908	2.89e-06	1.1834
767790	2.92e-05	1.18209
64270	1.45e-09	1.18095
558154	6.72e-08	1.17844
562381	2.39e-06	1.17763
101883702	0.000102034	1.17754
558702	7.95e-10	1.17705
322358	1.84e-05	1.17388
570573	2.36e-09	1.17333
564555	1.24e-06	1.1727
554840	6.28e-05	1.17206
100148904	3.06e-08	1.1719
403016	2.09e-08	1.17042
555271	0.000121916	1.16885
556881	1.12e-07	1.16667
570732	7.41e-12	1.16646
406548	1.28e-34	1.16585
404210	1.72e-12	1.16288
572555	0.000121916	1.16255
368610	5.68e-07	1.16172
323107	1.18e-39	1.16135
100334928	5.6e-12	1.1613
101883122	3.28e-05	1.16099
571137	9.07e-12	1.16046
101884924	2.13e-07	1.15824
100148835	4.51e-05	1.15634
565315	4.08e-07	1.15573
799102	1.22e-05	1.1555
327387	2.71e-05	1.15461
561262	6.62e-12	1.1541
100331484	1.58e-12	1.15402
564250	0.000120677	1.15395
100002885	1.82e-07	1.15389
767737	1.27e-09	1.15224
100330754	1.91e-12	1.152
100535820	3.28e-05	1.14975
559839	1.6e-10	1.14861
100002040	1.49e-29	1.1481
564924	1.62e-14	1.14646
561924	6.18e-24	1.14504
555450	6.65e-07	1.14471
550423	2.37e-11	1.14418
569313	1.83e-07	1.144
723994	2.15e-07	1.14377
445498	0.000122621	1.13986
570745	7.88e-06	1.1398
100005033	2.37e-05	1.13955
100334248	4.11e-07	1.13932
567796	4.11e-07	1.13708
799483	6.03e-13	1.13702
393767	4.91e-10	1.137
569098	1.21e-09	1.13622
406840	1.59e-25	1.13546
692305	8.39e-54	1.13498
562489	5.47e-06	1.13493
568954	8.53e-11	1.13459
30554	2.34e-13	1.13438
393981	4.57e-05	1.13379
406315	0.000122621	1.13362
100334018	7.63e-09	1.13191
570907	1.65e-08	1.13178
100005593	3.88e-05	1.13109
560869	1.04e-16	1.12947
100537878	4.11e-07	1.12715
100332468	6.93e-09	1.12638
100329473	3.89e-10	1.12605
573024	3.29e-05	1.12595
568184	4.25e-24	1.12383
335916	3.66e-84	1.12277
797250	1.23e-11	1.1192
563892	2.76e-05	1.11839
556123	1.38e-31	1.11666
245702	7.83e-07	1.11664
560064	2.97e-07	1.11618
613246	9.64e-08	1.11467
100144772	5.37e-05	1.11321
568211	6.59e-11	1.11299
100001781	4.91e-10	1.11253
768291	3.84e-11	1.11165
794305	1.83e-07	1.11075
570832	9.96e-13	1.10968
101883448	0.000122151	1.10912
101884293	4.56e-05	1.10843
492802	4.56e-05	1.10822
572002	2.67e-06	1.10787
562833	1.59e-09	1.10548
556258	6.02e-47	1.10545
558560	1.02e-08	1.10506
100002302	1.13e-07	1.10349
100333657	9.2e-07	1.10251
108181204	1.45e-05	1.10154
100331262	6.61e-07	1.09811
100148342	4.13e-10	1.09661
678641	0.000119862	1.09361
404626	1.13e-07	1.09311
101883471	2.35e-05	1.09311
554561	5.42e-06	1.09192
406610	2.8e-09	1.09096
556847	2.62e-12	1.09095
325372	3.45e-07	1.09074
566546	3.45e-07	1.09051
450024	1.71e-13	1.09004
100170835	1.44e-13	1.08908
554230	5.83e-08	1.08789
30766	2.49e-07	1.08588
405850	2.33e-13	1.08573
393832	7.69e-07	1.08573
378722	2.23e-08	1.0855
553417	3.82e-05	1.08508
559380	1.62e-08	1.08493
793673	0.000120677	1.08489
791217	3.86e-05	1.08489
64613	3.02e-100	1.0842
100150332	2.23e-08	1.08387
664755	4.28e-14	1.08367
571549	3.22e-15	1.07744
100001684	2.59e-64	1.07624
553310	1.46e-05	1.07608
569949	2.45e-07	1.07595
555436	3.65e-07	1.07589
100535848	7.47e-05	1.0744
103283056	2.79e-47	1.07179
692351	8.91e-06	1.07075
777635	7.9e-31	1.06994
100150472	1.74e-19	1.06947
557762	9.37e-08	1.06942
560393	3.2e-09	1.06805
794669	3.65e-07	1.06613
566404	4.28e-11	1.06536
562396	8.9e-10	1.06291
100330644	4.34e-09	1.06214
245701	1.46e-08	1.06206
368917	1.21e-06	1.06075
110437876	8.46e-05	1.06054
554386	4.88e-13	1.06046
30541	2.69e-05	1.06044
100536657	4.58e-10	1.06022
792715	5.17e-15	1.05973
394146	1.66e-09	1.05914
100001853	2.41e-07	1.05889
555499	4.07e-08	1.05845
266962	4.79e-08	1.05836
560202	9.25e-11	1.05776
566347	2.16e-14	1.05697
373082	1.64e-09	1.05589
100537923	7.42e-07	1.0555
403116	4.79e-13	1.05445
570029	1.18e-06	1.05324
563746	1.48e-16	1.05195
798868	3.07e-09	1.0518
368243	5.56e-27	1.05021
570194	1.6e-09	1.0501
569156	5.97e-17	1.04796
557574	6.05e-05	1.04788
794545	2.35e-05	1.04722
192325	7.16e-05	1.04695
555331	8.54e-07	1.0458
791783	6.05e-05	1.04557
100005797	1.01e-06	1.04466
100034522	1.06e-56	1.04289
555748	2.22e-05	1.04211
100537580	4.18e-14	1.04198
562670	6.15e-07	1.04153
100003906	4.6e-37	1.04132
30470	5.45e-11	1.04041
101886200	1.35e-05	1.03989
100136840	1.74e-13	1.03977
558921	1.34e-36	1.03925
445168	1.17e-05	1.03919
561518	3.3e-08	1.03767
561062	4.92e-12	1.03715
101884034	8.24e-05	1.03505
570636	7.48e-05	1.03493
569698	2.36e-07	1.03434
100141364	4.27e-10	1.0325
368911	1.3e-18	1.03181
415133	3.46e-06	1.03157
497646	1.89e-10	1.02888
563796	4.98e-05	1.02849
562116	5.88e-06	1.02823
555432	6.11e-31	1.02749
751627	8.39e-15	1.02495
100002292	2.06e-29	1.02463
793137	3.1e-07	1.02422
560881	3.66e-08	1.02406
560884	1.67e-08	1.02338
557717	1.34e-16	1.02269
791993	9.52e-07	1.02151
562207	1.11e-05	1.02131
101887042	4.82e-05	1.0199
559941	1.51e-11	1.0196
335732	1.02e-08	1.0196
100330358	1.48e-11	1.01742
393558	8.7e-20	1.01721
570238	1.34e-09	1.01709
445176	5.82e-16	1.01707
555536	5.7e-06	1.01656
101882947	0.000111817	1.01638
100000241	9.45e-05	1.01623
252845	2.09e-05	1.01391
100150428	0.000112906	1.01292
768122	8.39e-09	1.01151
563377	2.47e-05	1.01129
571989	4.2e-11	1.01059
550479	4.43e-06	1.00669
797213	1.78e-08	1.00419
557061	1.47e-07	1
573741	1.46e-06	1
560068	1.9e-10	1
100007653	1.05e-11	1
100535522	2.38e-12	-8.98584
110438813	1.11e-08	-8.75489
613193	5.5e-09	-8.09803
101886917	1.54e-06	-7.90087
554777	2.57e-05	-7.8009
110438575	5.19e-05	-7.74147
402812	5.19e-05	-7.65821
641479	1.27e-05	-7.26679
108181519	5.19e-05	-7.22882
110439253	1.35e-09	-7.02237
101885269	1.97e-11	-7.02237
110437875	1.54e-06	-6.78136
393481	5.19e-05	-6.6865
100150220	2.57e-05	-6.58496
110437864	2.57e-05	-6.10852
110440195	1.54e-06	-5.63227
110438564	5.19e-05	-5.39232
572729	3.43e-259	-5.2904
100001405	2.57e-05	-5.24793
563091	9.74e-11	-5.24447
101883715	6.28e-06	-5.12928
569308	1.71e-05	-4.28146
103911855	3.29e-05	-4.23522
100006464	0.000121713	-4.09803
100150619	4.39e-06	-3.61471
100003647	1.54e-05	-3.3146
368924	0	-3.2445
100002381	1.64e-07	-3.22239
100037387	1.31e-07	-3.16993
553793	2.39e-07	-3.14886
100534875	2.16e-05	-3.03148
100141350	5.35e-17	-3.01304
497167	2.16e-05	-3.01123
101886176	9.95e-07	-2.95217
563826	6.53e-15	-2.91681
431761	2.16e-05	-2.8618
100536995	2.97e-06	-2.76515
566847	3.77e-07	-2.71207
793560	1.16e-06	-2.65208
406356	1.52e-10	-2.63835
336380	3.17e-15	-2.59346
103912062	0.000126963	-2.58496
100536890	3.92e-26	-2.46241
795469	1.69e-07	-2.39199
790945	5.17e-19	-2.3806
108179106	3.13e-05	-2.36388
503524	4.74e-22	-2.33703
108181536	6.51e-06	-2.30256
394148	8.3e-07	-2.28071
326634	5.34e-05	-2.28011
103911535	7.06e-05	-2.25956
553694	3.16e-20	-2.17056
100333689	2.41e-12	-2.16598
565760	1.87e-05	-2.15987
565911	2.35e-19	-2.15175
445142	5.32e-05	-2.13313
103910098	8.31e-11	-2.12706
100149863	5e-07	-2.11488
792274	1.02e-74	-2.1046
110439628	1.09e-05	-2.07039
327497	8.5e-05	-2.04307
100320280	1.25e-14	-1.99181
100538070	3.85e-06	-1.95767
100148522	7.32e-21	-1.94472
108179089	1.72e-05	-1.90314
569089	7.19e-08	-1.89577
100149957	4.87e-05	-1.87723
100038797	3.09e-26	-1.85
322453	4.09e-10	-1.84892
553598	2.57e-05	-1.8437
565497	6.6e-05	-1.8296
791203	3.73e-05	-1.81062
335716	8.46e-10	-1.78939
393673	2.31e-28	-1.78603
402852	0.000105001	-1.78403
561089	1.11e-08	-1.77462
402940	3.31e-22	-1.75778
497126	2.08e-09	-1.75055
574426	4.23e-11	-1.74111
558933	3.34e-09	-1.69257
768184	4.86e-07	-1.66297
565968	7.18e-05	-1.65644
503788	0.000107364	-1.64155
101886040	1.92e-08	-1.59549
445505	1.86e-26	-1.59291
326018	1.36e-09	-1.57233
562137	4.1e-06	-1.54981
100002173	5.88e-08	-1.54325
560212	7.09e-05	-1.52655
565869	6.76e-23	-1.52085
445131	4.78e-07	-1.51416
449780	9.68e-14	-1.49543
432384	2.98e-43	-1.49488
100034442	1.65e-05	-1.49311
101886194	6.43e-22	-1.4926
100003999	3.55e-17	-1.48835
336673	9.11e-23	-1.48456
100101653	6.25e-05	-1.47826
103911912	6.21e-06	-1.46297
108190663	2.14e-08	-1.40858
564159	2.8e-32	-1.40637
393621	1.45e-06	-1.38853
101882272	2.13e-06	-1.38259
555815	9.76e-09	-1.36426
436735	1.16e-11	-1.33844
560618	2.24e-31	-1.33618
406338	3.43e-05	-1.33442
100002110	6.56e-05	-1.32457
100148329	5.97e-05	-1.32439
792198	5.97e-05	-1.32063
541485	4.57e-06	-1.31923
571289	3.41e-07	-1.31523
798688	5.41e-07	-1.31369
100009619	1.17e-28	-1.3075
504039	1.44e-35	-1.30714
559113	8.89e-17	-1.30488
100538040	6.25e-08	-1.30166
559668	3.48e-05	-1.29613
566040	7.24e-05	-1.28652
415192	2.11e-10	-1.2804
558627	0.000119032	-1.26832
100007678	1.68e-05	-1.26303
550406	1.54e-07	-1.25599
558861	3.69e-08	-1.25265
791628	6.01e-05	-1.25199
450008	3.28e-06	-1.24338
447945	6.11e-10	-1.24234
792196	3.77e-07	-1.23315
557494	6.43e-07	-1.22995
101883988	9.61e-06	-1.21556
100001584	7.25e-05	-1.2136
100331162	5.27e-20	-1.2106
555634	2.15e-07	-1.20671
108179332	1.31e-31	-1.20013
554122	2.19e-06	-1.19999
321686	2.27e-32	-1.19447
541364	9.38e-06	-1.18587
110438072	2.64e-06	-1.18403
100002387	3.4e-10	-1.17834
100329522	1.84e-07	-1.17688
569445	6.75e-05	-1.17576
378866	1.42e-21	-1.17503
415167	1.55e-10	-1.17412
569958	1.77e-06	-1.1684
777721	1.14e-08	-1.16727
406462	6.49e-06	-1.16621
110437909	4.41e-16	-1.14711
103909209	1.83e-16	-1.14527
100001903	3.31e-06	-1.14078
406801	7.07e-06	-1.1403
100005567	8.83e-06	-1.13972
678630	1.87e-13	-1.13253
394130	5.2e-08	-1.12714
100000101	1.17e-09	-1.12689
114450	7.14e-05	-1.12399
564253	3.61e-10	-1.12172
322893	8.78e-06	-1.12119
101887158	1.72e-05	-1.11613
445819	9.04e-05	-1.11356
561510	4.6e-06	-1.11101
553580	2.61e-06	-1.1066
564531	8.75e-10	-1.10384
100009631	3.49e-05	-1.10128
103908714	0.000125808	-1.0971
100124595	1.23e-11	-1.09482
402866	3.8e-07	-1.08746
108180146	2.66e-11	-1.08358
436981	2.26e-05	-1.0824
368367	3.15e-07	-1.07578
554046	1.81e-08	-1.0723
324818	5.53e-05	-1.06731
402883	3.74e-28	-1.06512
794757	6.69e-05	-1.05911
107980443	5.22e-07	-1.05658
449769	3.06e-24	-1.05531
100000771	1.31e-08	-1.04897
393566	2.01e-06	-1.04341
64265	1.5e-18	-1.0431
100329344	5.15e-09	-1.04298
541319	3.3e-18	-1.03646
564970	2.09e-14	-1.03629
555812	1.42e-174	-1.03602
140747	3.85e-06	-1.02373
325371	6.62e-05	-1.01968
445155	9.21e-06	-1.01386
431766	5.86e-06	-1
