# Supplementary material for: Identification of Hub Genes in Protective Effect of Astragaloside IV on Aconitine-Induced Cardiac Damage in Zebrafish Based on Bioinformatics Analysis
Source: Front Pharmacol. 2020 Jun 24;11:957. doi: 10.3389/fphar.2020.00957 (PMC7327619; doi:10.3389/fphar.2020.00957)
Supplement: Data Sheet 1 — Protein-protein interaction network of DEGs from STRING database. [file DataSheet_1.csv]

#node1	node2	node1_string_internal_id	node2_string_internal_id	node1_external_id	node2_external_id	neighborhood_on_chromosome	gene_fusion	phylogenetic_cooccurrence	homology	coexpression	experimentally_determined_interaction	database_annotated	automated_textmining	combined_score
jun	fos	3572378	3569704	7955.ENSDARP00000063911	7955.ENSDARP00000043297	0	0	0	0	0.683	0.786	0.900	0.981	0.999
ttna	ttnb	3579166	3567737	7955.ENSDARP00000099532	7955.ENSDARP00000019957	0	0	0	0.963	0.977	0.362	0.900	0.617	0.998
ttna	tcap	3579166	3568492	7955.ENSDARP00000099532	7955.ENSDARP00000027408	0	0	0	0	0.275	0.740	0.900	0.898	0.997
dnajb1b	hsp70	3588833	3566765	7955.ENSDARP00000121420	7955.ENSDARP00000010413	0.043	0	0.437	0	0.990	0.354	0	0.404	0.997
hsp90aa1.2	hsp70	3568356	3566765	7955.ENSDARP00000026065	7955.ENSDARP00000010413	0	0	0	0	0.988	0.431	0	0.509	0.996
ldb1a	tal1	3582829	3574883	7955.ENSDARP00000107739	7955.ENSDARP00000077498	0	0	0	0	0	0.781	0.900	0.827	0.995
junba	fos	3583682	3569704	7955.ENSDARP00000109347	7955.ENSDARP00000043297	0	0	0	0	0.948	0.675	0	0.762	0.995
lamtor2	slc38a9	3571495	3569488	7955.ENSDARP00000058324	7955.ENSDARP00000041067	0	0	0	0	0	0.902	0.900	0.478	0.994
atf3	jun	3581414	3572378	7955.ENSDARP00000105140	7955.ENSDARP00000063911	0	0	0	0	0.863	0.577	0	0.903	0.993
mapk10	jun	3586032	3572378	7955.ENSDARP00000114143	7955.ENSDARP00000063911	0	0	0	0	0	0.628	0.900	0.817	0.992
junbb	fos	3581494	3569704	7955.ENSDARP00000105289	7955.ENSDARP00000043297	0	0	0	0	0.935	0.675	0	0.680	0.992
ldb1a	tcf3a	3582829	3566727	7955.ENSDARP00000107739	7955.ENSDARP00000010044	0	0	0	0	0.111	0.743	0.900	0.688	0.991
vegfab	kdr	3588320	3570221	7955.ENSDARP00000120079	7955.ENSDARP00000049203	0	0	0	0	0.061	0.371	0.900	0.866	0.991
ENSDARG00000023527	LOC559222	3576861	3573148	7955.ENSDARP00000090751	7955.ENSDARP00000068426	0	0	0	0	0.062	0.256	0.900	0.850	0.988
vegfab	flt1	3588320	3565929	7955.ENSDARP00000120079	7955.ENSDARP00000002466	0	0	0	0	0.061	0.376	0.900	0.821	0.988
timp2b	mmp9	3577331	3572206	7955.ENSDARP00000092838	7955.ENSDARP00000062844	0	0	0	0	0.265	0.311	0.900	0.762	0.986
mpp5a	crb2a	3575080	3575067	7955.ENSDARP00000078936	7955.ENSDARP00000078813	0	0	0	0	0.049	0.724	0	0.941	0.983
tal1	tcf3a	3574883	3566727	7955.ENSDARP00000077498	7955.ENSDARP00000010044	0	0	0	0	0.061	0.356	0.900	0.747	0.982
tcap	ttnb	3568492	3567737	7955.ENSDARP00000027408	7955.ENSDARP00000019957	0	0	0	0	0.196	0.552	0.900	0.490	0.979
igf1rb	igf1ra	3569982	3567458	7955.ENSDARP00000046541	7955.ENSDARP00000017066	0	0	0	0.976	0	0.800	0.900	0.944	0.979
traf6	ENSDARG00000005419	3569140	3565915	7955.ENSDARP00000036715	7955.ENSDARP00000002293	0	0	0	0	0.061	0	0.900	0.801	0.979
LOC799204	ENSDARG00000005419	3581580	3565915	7955.ENSDARP00000105440	7955.ENSDARP00000002293	0	0	0	0	0.061	0.707	0.800	0.670	0.979
cubn	lrp2a	3591931	3583075	7955.ENSDARP00000129159	7955.ENSDARP00000108215	0	0	0	0	0.063	0.182	0	0.973	0.977
mrpl17	MRPS17	3578859	3573583	7955.ENSDARP00000098731	7955.ENSDARP00000070795	0	0	0	0	0.184	0.732	0.900	0	0.976
fosl2	junba	3585283	3583682	7955.ENSDARP00000112244	7955.ENSDARP00000109347	0	0	0	0	0.902	0.436	0	0.600	0.976
txnl4a	lsm6	3588630	3588146	7955.ENSDARP00000120884	7955.ENSDARP00000119629	0	0	0	0	0.390	0.904	0	0.631	0.976
dnajb1b	ENSDARG00000037403	3588833	3569745	7955.ENSDARP00000121420	7955.ENSDARP00000043742	0.043	0	0.437	0	0.313	0.354	0.900	0.215	0.976
tgfbr2a	tgfbr1b	3574807	3572066	7955.ENSDARP00000076901	7955.ENSDARP00000061972	0	0	0	0.790	0.063	0.711	0.900	0.472	0.973
irak3	traf6	3572899	3569140	7955.ENSDARP00000067130	7955.ENSDARP00000036715	0	0	0	0	0.057	0.378	0.900	0.600	0.973
f9b	f3b	3576943	3565980	7955.ENSDARP00000091102	7955.ENSDARP00000002953	0	0	0	0	0	0.146	0.900	0.714	0.973
cacna2d2	cacnb4a	3571323	3567957	7955.ENSDARP00000057249	7955.ENSDARP00000022331	0	0	0	0	0.062	0.407	0.900	0.546	0.971
traf6	tnfaip3	3569140	3568856	7955.ENSDARP00000036715	7955.ENSDARP00000032728	0	0	0	0	0.061	0.380	0.900	0.563	0.971
timp2b	mmp15b	3577331	3566127	7955.ENSDARP00000092838	7955.ENSDARP00000004149	0	0	0	0	0	0.311	0.900	0.612	0.970
atf3	fos	3581414	3569704	7955.ENSDARP00000105140	7955.ENSDARP00000043297	0	0	0	0	0.835	0.329	0	0.758	0.970
fos	jdp2	3569704	3566807	7955.ENSDARP00000043297	7955.ENSDARP00000010866	0	0	0	0.763	0.966	0	0	0.336	0.968
bfsp2	LOC560018	3584661	3580444	7955.ENSDARP00000111147	7955.ENSDARP00000102914	0	0	0	0	0.079	0.182	0	0.960	0.967
mpi	PMM1	3589912	3571137	7955.ENSDARP00000124229	7955.ENSDARP00000056034	0.044	0	0	0	0.122	0	0.900	0.661	0.967
crybb1	cryaa	3589375	3573442	7955.ENSDARP00000122750	7955.ENSDARP00000070021	0	0	0	0	0.343	0.057	0	0.951	0.967
il6st	socs3a	3569945	3569292	7955.ENSDARP00000046044	7955.ENSDARP00000038723	0	0	0	0	0.060	0.371	0.900	0.478	0.965
tyk2	socs3a	3570981	3569292	7955.ENSDARP00000055123	7955.ENSDARP00000038723	0	0	0	0	0.059	0.165	0.900	0.599	0.964
lsm6	ncbp2	3588146	3567807	7955.ENSDARP00000119629	7955.ENSDARP00000020688	0	0	0	0	0.187	0.251	0.900	0.461	0.962
socs3b	socs3a	3578110	3569292	7955.ENSDARP00000096314	7955.ENSDARP00000038723	0	0	0	0.969	0.633	0	0.900	0.821	0.962
jund	fos	3576398	3569704	7955.ENSDARP00000088526	7955.ENSDARP00000043297	0	0	0	0	0.075	0.723	0	0.863	0.961
irs4a	igf1rb	3584131	3569982	7955.ENSDARP00000110181	7955.ENSDARP00000046541	0	0	0	0	0.045	0.580	0.800	0.551	0.959
irs4a	igf1ra	3584131	3567458	7955.ENSDARP00000110181	7955.ENSDARP00000017066	0	0	0	0	0.055	0.580	0.800	0.551	0.959
skilb	ENSDARG00000023527	3581612	3576861	7955.ENSDARP00000105507	7955.ENSDARP00000090751	0	0	0	0	0.065	0.429	0.900	0.333	0.959
ENSDARG00000023527	skila	3576861	3571214	7955.ENSDARP00000090751	7955.ENSDARP00000056521	0	0	0	0	0.065	0.429	0.900	0.333	0.959
mapk10	map2k7	3586032	3570130	7955.ENSDARP00000114143	7955.ENSDARP00000048190	0	0	0.228	0.566	0.065	0.395	0.900	0.613	0.958
lifra	il6st	3572230	3569945	7955.ENSDARP00000062984	7955.ENSDARP00000046044	0	0	0	0.548	0.103	0.380	0.900	0.657	0.957
AGO1	LOC793145	3591951	3589501	7955.ENSDARP00000129194	7955.ENSDARP00000123092	0	0	0	0	0.099	0.424	0.900	0.256	0.956
LOC793145	AGO3	3589501	3574989	7955.ENSDARP00000123092	7955.ENSDARP00000078212	0	0	0	0	0.079	0.389	0.900	0.312	0.956
hspb1	ENSDARG00000037403	3571796	3569745	7955.ENSDARP00000060161	7955.ENSDARP00000043742	0	0	0	0	0.067	0.172	0.900	0.499	0.956
ENSDARG00000023527	bmpr2b	3576861	3566574	7955.ENSDARP00000090751	7955.ENSDARP00000008469	0	0	0	0	0.063	0.261	0.900	0.437	0.955
mpp5a	crb2b	3575080	3575057	7955.ENSDARP00000078936	7955.ENSDARP00000078740	0	0	0	0	0.049	0.724	0	0.842	0.955
vegfab	serpine1	3588320	3574169	7955.ENSDARP00000120079	7955.ENSDARP00000073803	0	0	0	0	0.061	0	0.900	0.559	0.954
nr3c2	fkbp5	3581130	3569280	7955.ENSDARP00000104593	7955.ENSDARP00000038578	0	0	0	0	0	0.167	0.900	0.502	0.954
map2k7	traf6	3570130	3569140	7955.ENSDARP00000048190	7955.ENSDARP00000036715	0	0	0	0	0.058	0.202	0.900	0.469	0.954
cyp7a1a	ch25hl1.1	3585918	3571378	7955.ENSDARP00000113850	7955.ENSDARP00000057552	0	0	0	0	0.241	0.323	0.900	0.197	0.953
baiap2l2a	LOC564555	3591824	3581898	7955.ENSDARP00000128910	7955.ENSDARP00000106001	0	0	0	0	0.061	0	0	0.952	0.953
mapk10	fos	3586032	3569704	7955.ENSDARP00000114143	7955.ENSDARP00000043297	0	0	0	0	0	0.288	0.900	0.386	0.952
junba	atf3	3583682	3581414	7955.ENSDARP00000109347	7955.ENSDARP00000105140	0	0	0	0	0.865	0.380	0	0.474	0.952
LOC555411	sgpp1	3586258	3586028	7955.ENSDARP00000114752	7955.ENSDARP00000114128	0	0	0	0	0	0	0.900	0.540	0.952
nfatc3b	mapk10	3588548	3586032	7955.ENSDARP00000120657	7955.ENSDARP00000114143	0	0	0	0	0.054	0.707	0.800	0.209	0.950
slc6a9	hsp70	3573759	3566765	7955.ENSDARP00000071929	7955.ENSDARP00000010413	0	0	0	0	0	0.048	0	0.950	0.950
tyk2	il6st	3570981	3569945	7955.ENSDARP00000055123	7955.ENSDARP00000046044	0	0	0	0	0	0.156	0.900	0.460	0.950
timp2b	mmp24	3577331	3570064	7955.ENSDARP00000092838	7955.ENSDARP00000047398	0	0	0	0	0	0.311	0.900	0.339	0.950
f9b	f3a	3576943	3566215	7955.ENSDARP00000091102	7955.ENSDARP00000005117	0	0	0	0	0	0.146	0.900	0.446	0.948
ENSDARG00000023527	tgfbr1b	3576861	3572066	7955.ENSDARP00000090751	7955.ENSDARP00000061972	0	0	0	0	0.062	0.256	0.900	0.342	0.947
cald1	mylkb	3584948	3567658	7955.ENSDARP00000111675	7955.ENSDARP00000019103	0	0	0	0	0.100	0.044	0.900	0.463	0.947
ttnb	myhb	3567737	3566860	7955.ENSDARP00000019957	7955.ENSDARP00000011269	0	0	0	0	0.117	0.372	0.900	0.147	0.946
jun	ENSDARG00000005419	3572378	3565915	7955.ENSDARP00000063911	7955.ENSDARP00000002293	0	0	0	0	0	0	0.800	0.738	0.945
vegfab	pdgfab	3588320	3571131	7955.ENSDARP00000120079	7955.ENSDARP00000055992	0	0	0	0	0	0.086	0.900	0.446	0.944
socs3b	il6st	3578110	3569945	7955.ENSDARP00000096314	7955.ENSDARP00000046044	0	0	0	0	0.060	0.371	0.900	0.178	0.944
AGO1	AGO3	3591951	3574989	7955.ENSDARP00000129194	7955.ENSDARP00000078212	0	0	0	0.982	0.059	0.436	0.900	0.945	0.943
cacnb4a	cacna2d4b	3567957	3566340	7955.ENSDARP00000022331	7955.ENSDARP00000006267	0	0	0	0	0.062	0.407	0.900	0.112	0.943
cyp7a1a	hsd3b1	3585918	3568298	7955.ENSDARP00000113850	7955.ENSDARP00000025516	0.042	0	0	0	0.064	0.323	0.900	0.193	0.942
zgc:158846	cldn15la	3577796	3568310	7955.ENSDARP00000094849	7955.ENSDARP00000025611	0	0	0	0	0.942	0	0	0	0.942
ttna	myhb	3579166	3566860	7955.ENSDARP00000099532	7955.ENSDARP00000011269	0	0	0	0	0.117	0.250	0.900	0.202	0.940
ENSDARG00000023527	tgfbr2a	3576861	3574807	7955.ENSDARP00000090751	7955.ENSDARP00000076901	0	0	0	0	0.063	0.261	0.900	0.243	0.940
REPS2	LOC563561	3578858	3574608	7955.ENSDARP00000098730	7955.ENSDARP00000076047	0	0	0	0	0.053	0.169	0.900	0.324	0.939
socs2	socs3a	3586351	3569292	7955.ENSDARP00000114987	7955.ENSDARP00000038723	0	0	0	0.791	0	0.276	0.900	0.876	0.938
cel.1	cpa4	3586938	3572435	7955.ENSDARP00000116496	7955.ENSDARP00000064203	0	0	0	0	0.895	0	0	0.434	0.938
RAB43	rab34b	3574822	3568095	7955.ENSDARP00000076952	7955.ENSDARP00000023635	0	0	0.409	0.786	0.064	0.303	0.900	0.161	0.936
tiam1b	rhoua	3575745	3569968	7955.ENSDARP00000084127	7955.ENSDARP00000046359	0	0	0	0	0	0.306	0.900	0.157	0.936
socs3b	tyk2	3578110	3570981	7955.ENSDARP00000096314	7955.ENSDARP00000055123	0	0	0	0	0.059	0.165	0.900	0.286	0.936
mmp13a	mmp9	3582656	3572206	7955.ENSDARP00000107423	7955.ENSDARP00000062844	0	0	0	0.800	0.911	0.170	0	0.800	0.935
socs2	socs3b	3586351	3578110	7955.ENSDARP00000114987	7955.ENSDARP00000096314	0	0	0	0.788	0	0.276	0.900	0.695	0.935
scpp5	sparcl1	3579764	3574967	7955.ENSDARP00000101096	7955.ENSDARP00000078028	0	0	0	0	0	0	0	0.934	0.934
junba	junbb	3583682	3581494	7955.ENSDARP00000109347	7955.ENSDARP00000105289	0	0	0	0.972	0.933	0	0	0.824	0.934
col9a1	col8a1a	3589016	3577525	7955.ENSDARP00000121882	7955.ENSDARP00000093755	0	0	0.448	0.677	0.108	0.094	0.900	0.401	0.933
nadl1.1	ncam1b	3588738	3567841	7955.ENSDARP00000121175	7955.ENSDARP00000021088	0	0	0	0.546	0.123	0.175	0.900	0.381	0.933
ahsa1	hsp90aa1.2	3568858	3568356	7955.ENSDARP00000032736	7955.ENSDARP00000026065	0	0	0	0	0.580	0.610	0	0.626	0.933
apobb	ENSDARG00000001818	3587982	3578844	7955.ENSDARP00000119179	7955.ENSDARP00000098698	0	0	0	0	0.062	0	0.900	0.340	0.932
cyp7a1a	zgc:63602	3585918	3571408	7955.ENSDARP00000113850	7955.ENSDARP00000057698	0	0	0	0	0.121	0.056	0.900	0.285	0.932
hspbp1	hsp70	3568269	3566765	7955.ENSDARP00000025210	7955.ENSDARP00000010413	0.044	0	0	0	0.761	0.435	0	0.527	0.930
fos	btg2	3569704	3566397	7955.ENSDARP00000043297	7955.ENSDARP00000006800	0	0	0	0	0.891	0	0	0.378	0.929
ENSDARG00000037403	fkbp5	3569745	3569280	7955.ENSDARP00000043742	7955.ENSDARP00000038578	0	0	0	0	0.066	0.166	0.900	0.185	0.928
arhgef2	rhoua	3573937	3569968	7955.ENSDARP00000072768	7955.ENSDARP00000046359	0	0	0	0	0	0.280	0.900	0.089	0.928
rab34b	rab4b	3568095	3567832	7955.ENSDARP00000023635	7955.ENSDARP00000020980	0	0	0.411	0.791	0.061	0.177	0.900	0.314	0.927
timp2b	ctsh	3577331	3571814	7955.ENSDARP00000092838	7955.ENSDARP00000060244	0	0	0	0	0.063	0	0.900	0.293	0.927
cdh15	jupb	3581163	3574727	7955.ENSDARP00000104658	7955.ENSDARP00000076517	0	0	0	0	0	0.259	0.900	0.106	0.927
mpi	fbp2	3589912	3567684	7955.ENSDARP00000124229	7955.ENSDARP00000019407	0	0	0	0	0.062	0	0.900	0.291	0.927
dnajb1b	hsp90aa1.2	3588833	3568356	7955.ENSDARP00000121420	7955.ENSDARP00000026065	0.042	0	0	0	0.872	0.187	0	0.352	0.927
mapk8ip2	map2k7	3576034	3570130	7955.ENSDARP00000086466	7955.ENSDARP00000048190	0	0	0	0	0.058	0.349	0.800	0.464	0.925
irak3	ENSDARG00000005419	3572899	3565915	7955.ENSDARP00000067130	7955.ENSDARP00000002293	0	0	0	0	0.065	0.069	0.900	0.248	0.925
plod1a	glt25d1	3574936	3574498	7955.ENSDARP00000077830	7955.ENSDARP00000075565	0	0	0	0.556	0.074	0.163	0.900	0.257	0.924
srgap3	rhoua	3575117	3569968	7955.ENSDARP00000079269	7955.ENSDARP00000046359	0	0	0	0	0	0.219	0.900	0.110	0.924
LOC793673	tnfaip3	3591517	3568856	7955.ENSDARP00000128247	7955.ENSDARP00000032728	0	0	0	0	0	0.175	0.900	0.155	0.924
LOC796404	rhoua	3581770	3569968	7955.ENSDARP00000105764	7955.ENSDARP00000046359	0	0	0	0	0.058	0.264	0.900	0	0.924
atf3	btg2	3581414	3566397	7955.ENSDARP00000105140	7955.ENSDARP00000006800	0	0	0	0	0.858	0	0	0.488	0.924
mmp9	ENSDARG00000005419	3572206	3565915	7955.ENSDARP00000062844	7955.ENSDARP00000002293	0	0	0	0	0.276	0.077	0	0.895	0.924
cd40	traf6	3586224	3569140	7955.ENSDARP00000114636	7955.ENSDARP00000036715	0	0	0	0	0.062	0.770	0	0.678	0.924
RAB43	rab4b	3574822	3567832	7955.ENSDARP00000076952	7955.ENSDARP00000020980	0	0	0.417	0.887	0.054	0.200	0.900	0.247	0.923
mpi	pfklb	3589912	3582967	7955.ENSDARP00000124229	7955.ENSDARP00000108014	0.058	0	0	0	0.063	0	0.900	0.224	0.922
nr3c2	ENSDARG00000037403	3581130	3569745	7955.ENSDARP00000104593	7955.ENSDARP00000043742	0	0	0	0	0	0.156	0.900	0.153	0.922
LOC565130	mylkb	3575276	3567658	7955.ENSDARP00000080428	7955.ENSDARP00000019103	0	0	0	0	0.058	0	0.900	0.229	0.921
atf3	socs3b	3581414	3578110	7955.ENSDARP00000105140	7955.ENSDARP00000096314	0	0	0	0	0.903	0	0	0.226	0.921
LOC565130	kdr	3575276	3570221	7955.ENSDARP00000080428	7955.ENSDARP00000049203	0	0	0	0	0	0.070	0.900	0.223	0.921
mapk10	jund	3586032	3576398	7955.ENSDARP00000114143	7955.ENSDARP00000088526	0	0	0	0	0	0.385	0.800	0.415	0.921
rnf19b	mylipb	3586808	3573753	7955.ENSDARP00000116147	7955.ENSDARP00000071903	0	0	0	0	0.061	0	0.900	0.222	0.920
ccl19b	cxcr4a	3586341	3574351	7955.ENSDARP00000114954	7955.ENSDARP00000074800	0	0	0	0	0.061	0.114	0.900	0.151	0.919
tcap	myhb	3568492	3566860	7955.ENSDARP00000027408	7955.ENSDARP00000011269	0	0	0	0	0.076	0	0.900	0.192	0.918
ephb2	mmp9	3585570	3572206	7955.ENSDARP00000112928	7955.ENSDARP00000062844	0	0	0	0	0.053	0.115	0.900	0.131	0.917
LOC558859	rhoua	3574650	3569968	7955.ENSDARP00000076233	7955.ENSDARP00000046359	0	0	0	0	0	0.183	0.900	0.075	0.917
arhgef2	rhot2	3573937	3571962	7955.ENSDARP00000072768	7955.ENSDARP00000061202	0	0	0	0	0.061	0.172	0.900	0.060	0.917
LOC796404	rhot2	3581770	3571962	7955.ENSDARP00000105764	7955.ENSDARP00000061202	0	0	0	0	0.055	0.172	0.900	0.060	0.916
RAB43	rab27a	3574822	3571671	7955.ENSDARP00000076952	7955.ENSDARP00000059319	0	0	0.420	0.821	0	0	0.900	0.554	0.915
lifra	tyk2	3572230	3570981	7955.ENSDARP00000062984	7955.ENSDARP00000055123	0	0	0	0	0	0.054	0.900	0.179	0.915
tiam1b	rhot2	3575745	3571962	7955.ENSDARP00000084127	7955.ENSDARP00000061202	0	0	0	0	0.046	0.187	0.900	0.044	0.915
col9a1	plod1a	3589016	3574936	7955.ENSDARP00000121882	7955.ENSDARP00000077830	0	0	0	0	0	0.174	0.900	0.046	0.914
LOC799204	traf6	3581580	3569140	7955.ENSDARP00000105440	7955.ENSDARP00000036715	0	0	0	0	0	0.809	0	0.570	0.914
LOC563561	pacsin1a	3574608	3571353	7955.ENSDARP00000076047	7955.ENSDARP00000057421	0	0	0	0	0.058	0	0.900	0.162	0.914
LOC558859	rhot2	3574650	3571962	7955.ENSDARP00000076233	7955.ENSDARP00000061202	0	0	0	0	0	0.183	0.900	0.042	0.914
gabbr2	sst1.1	3575349	3571734	7955.ENSDARP00000081052	7955.ENSDARP00000059790	0	0	0	0	0.065	0	0.900	0.158	0.914
rab27a	rab34b	3571671	3568095	7955.ENSDARP00000059319	7955.ENSDARP00000023635	0	0	0.423	0.696	0	0	0.900	0.110	0.914
cxcr4a	sst1.1	3574351	3571734	7955.ENSDARP00000074800	7955.ENSDARP00000059790	0	0	0	0	0	0.057	0.900	0.158	0.913
matn3a	fbn2a	3576985	3573084	7955.ENSDARP00000091381	7955.ENSDARP00000068094	0	0	0	0	0.058	0.089	0.900	0.111	0.913
LOC562307	zgc:110425	3591336	3574551	7955.ENSDARP00000127877	7955.ENSDARP00000075802	0	0	0	0.965	0.154	0	0.900	0.158	0.912
fosb	jund	3586006	3576398	7955.ENSDARP00000114070	7955.ENSDARP00000088526	0	0	0	0	0.081	0.380	0	0.858	0.912
traf7	rnf19b	3587950	3586808	7955.ENSDARP00000119094	7955.ENSDARP00000116147	0	0	0	0	0.061	0.142	0.900	0	0.912
col8a1a	glt25d1	3577525	3574498	7955.ENSDARP00000093755	7955.ENSDARP00000075565	0	0	0	0	0	0.153	0.900	0	0.911
srgap3	rhot2	3575117	3571962	7955.ENSDARP00000079269	7955.ENSDARP00000061202	0	0	0	0	0	0.156	0.900	0	0.911
LOC557824	dnajb1b	3591850	3588833	7955.ENSDARP00000128969	7955.ENSDARP00000121420	0.043	0	0.395	0	0.196	0.626	0	0.565	0.910
FRS3	fgf6a	3579322	3566821	7955.ENSDARP00000099964	7955.ENSDARP00000010978	0	0	0	0	0	0	0.900	0.142	0.910
ENSDARG00000001818	sparcl1	3578844	3574967	7955.ENSDARP00000098698	7955.ENSDARP00000078028	0	0	0	0	0.065	0	0.900	0.112	0.909
nfkb1	traf6	3582500	3569140	7955.ENSDARP00000107135	7955.ENSDARP00000036715	0	0	0	0	0	0	0.900	0.132	0.909
traf7	HERC4	3587950	3575009	7955.ENSDARP00000119094	7955.ENSDARP00000078318	0	0	0	0	0.062	0.083	0.900	0.076	0.909
cald1	LOC565130	3584948	3575276	7955.ENSDARP00000111675	7955.ENSDARP00000080428	0	0	0	0	0.062	0	0.900	0.110	0.909
rab27a	rab4b	3571671	3567832	7955.ENSDARP00000059319	7955.ENSDARP00000020980	0	0	0.382	0.841	0	0	0.900	0.292	0.909
col9a1	glt25d1	3589016	3574498	7955.ENSDARP00000121882	7955.ENSDARP00000075565	0	0	0	0	0	0.121	0.900	0	0.908
irs4a	socs3b	3584131	3578110	7955.ENSDARP00000110181	7955.ENSDARP00000096314	0	0	0	0	0	0.170	0.800	0.492	0.908
ARHGAP18	rhoua	3579576	3569968	7955.ENSDARP00000100615	7955.ENSDARP00000046359	0	0	0	0	0.058	0.083	0.900	0.066	0.908
ccl19b	gpr37l1b	3586341	3572918	7955.ENSDARP00000114954	7955.ENSDARP00000067210	0	0	0	0	0	0.114	0.900	0	0.907
gpr84	calcrlb	3587910	3569762	7955.ENSDARP00000118984	7955.ENSDARP00000043907	0	0	0	0	0	0.044	0.900	0.110	0.907
mmp9	ctsh	3572206	3571814	7955.ENSDARP00000062844	7955.ENSDARP00000060244	0	0	0	0	0.061	0	0.900	0.092	0.907
rnf19b	HERC4	3586808	3575009	7955.ENSDARP00000116147	7955.ENSDARP00000078318	0	0	0	0	0.061	0	0.900	0.089	0.906
zgc:158846	ENSDARG00000058332	3577796	3574512	7955.ENSDARP00000094849	7955.ENSDARP00000075636	0	0	0	0.681	0.077	0.067	0.900	0	0.906
tm4sf4	plac8.1	3577903	3572438	7955.ENSDARP00000095301	7955.ENSDARP00000064213	0	0	0	0	0.906	0	0	0	0.906
HERC4	socs3a	3575009	3569292	7955.ENSDARP00000078318	7955.ENSDARP00000038723	0	0	0	0	0.061	0.053	0.900	0.077	0.906
col9a1	p4ha2	3589016	3568456	7955.ENSDARP00000121882	7955.ENSDARP00000027028	0	0	0	0	0.048	0.043	0.900	0.086	0.905
plac8.1	cldn15la	3572438	3568310	7955.ENSDARP00000064213	7955.ENSDARP00000025611	0	0	0	0	0.905	0	0	0	0.905
pacsin1a	ENSDARG00000037403	3571353	3569745	7955.ENSDARP00000057421	7955.ENSDARP00000043742	0	0	0	0	0	0.094	0.900	0	0.905
p4ha1b	col8a1a	3577989	3577525	7955.ENSDARP00000095644	7955.ENSDARP00000093755	0	0	0	0	0.048	0.050	0.900	0.077	0.905
syt2a	LOC563561	3588729	3574608	7955.ENSDARP00000121161	7955.ENSDARP00000076047	0	0	0	0	0	0	0.900	0.089	0.905
stab2	LOC567869	3586950	3575008	7955.ENSDARP00000116540	7955.ENSDARP00000078315	0	0	0	0	0	0	0.900	0.080	0.904
serpine1	pdgfab	3574169	3571131	7955.ENSDARP00000073803	7955.ENSDARP00000055992	0	0	0	0	0	0	0.900	0.085	0.904
calcrlb	pth2	3569762	3568661	7955.ENSDARP00000043907	7955.ENSDARP00000029759	0	0	0	0	0	0.083	0.900	0.046	0.904
vegfab	LOC565130	3588320	3575276	7955.ENSDARP00000120079	7955.ENSDARP00000080428	0	0	0	0	0	0	0.900	0.087	0.904
gpr37l1b	sst1.1	3572918	3571734	7955.ENSDARP00000067210	7955.ENSDARP00000059790	0	0	0	0	0.065	0.057	0.900	0	0.904
col9a1	p4ha1b	3589016	3577989	7955.ENSDARP00000121882	7955.ENSDARP00000095644	0	0	0	0	0.048	0.043	0.900	0.071	0.904
gabbr2	gpr37l1b	3575349	3572918	7955.ENSDARP00000081052	7955.ENSDARP00000067210	0	0	0	0	0.062	0.048	0.900	0.056	0.904
col8a1a	p4ha2	3577525	3568456	7955.ENSDARP00000093755	7955.ENSDARP00000027028	0	0	0	0	0.061	0.050	0.900	0.054	0.904
rhot2	rhoua	3571962	3569968	7955.ENSDARP00000061202	7955.ENSDARP00000046359	0	0	0	0.623	0	0	0.900	0.168	0.904
dnase1l3	rab27a	3577877	3571671	7955.ENSDARP00000095198	7955.ENSDARP00000059319	0	0	0	0	0	0	0.900	0.088	0.904
f3a	f3b	3566215	3565980	7955.ENSDARP00000005117	7955.ENSDARP00000002953	0	0	0	0.919	0	0	0.900	0.405	0.903
sparcl1	fbn2a	3574967	3573084	7955.ENSDARP00000078028	7955.ENSDARP00000068094	0	0	0	0	0.062	0	0.900	0.054	0.903
ENSDARG00000001818	cxcr4a	3578844	3574351	7955.ENSDARP00000098698	7955.ENSDARP00000074800	0	0	0	0	0	0.045	0.900	0.070	0.903
socs3b	HERC4	3578110	3575009	7955.ENSDARP00000096314	7955.ENSDARP00000078318	0	0	0	0	0.061	0.053	0.900	0	0.903
rnf19b	socs3a	3586808	3569292	7955.ENSDARP00000116147	7955.ENSDARP00000038723	0	0	0	0	0.062	0.057	0.900	0	0.903
vil1	cldn15la	3571654	3568310	7955.ENSDARP00000059227	7955.ENSDARP00000025611	0	0	0	0	0.903	0	0	0	0.903
plac8.1	vil1	3572438	3571654	7955.ENSDARP00000064213	7955.ENSDARP00000059227	0	0	0	0	0.903	0	0	0	0.903
LOC563561	igf2r	3574608	3571946	7955.ENSDARP00000076047	7955.ENSDARP00000061100	0	0	0	0	0	0	0.900	0.071	0.903
matn3a	sparcl1	3576985	3574967	7955.ENSDARP00000091381	7955.ENSDARP00000078028	0	0	0	0	0.073	0	0.900	0	0.903
col9a1	ncam1b	3589016	3567841	7955.ENSDARP00000121882	7955.ENSDARP00000021088	0	0	0	0	0	0.049	0.900	0.065	0.903
col8a1a	plod1a	3577525	3574936	7955.ENSDARP00000093755	7955.ENSDARP00000077830	0	0	0	0	0.048	0	0.900	0.065	0.903
rnf19b	socs3b	3586808	3578110	7955.ENSDARP00000116147	7955.ENSDARP00000096314	0	0	0	0	0.062	0.057	0.900	0	0.903
lsm6	ENSDARG00000037403	3588146	3569745	7955.ENSDARP00000119629	7955.ENSDARP00000043742	0	0	0	0	0.061	0.050	0.900	0	0.903
traf7	socs3a	3587950	3569292	7955.ENSDARP00000119094	7955.ENSDARP00000038723	0	0	0	0	0.049	0.060	0.900	0	0.902
gpr84	adam8a	3587910	3565867	7955.ENSDARP00000118984	7955.ENSDARP00000001187	0	0	0	0	0.064	0	0.900	0	0.902
nfkb1	ENSDARG00000005419	3582500	3565915	7955.ENSDARP00000107135	7955.ENSDARP00000002293	0	0	0	0	0	0	0.900	0.063	0.902
apobb	ENSDARG00000037403	3587982	3569745	7955.ENSDARP00000119179	7955.ENSDARP00000043742	0	0	0	0	0	0.069	0.900	0	0.902
gabbr2	cxcr4a	3575349	3574351	7955.ENSDARP00000081052	7955.ENSDARP00000074800	0	0	0	0	0	0.048	0.900	0.054	0.902
traf7	socs3b	3587950	3578110	7955.ENSDARP00000119094	7955.ENSDARP00000096314	0	0	0	0	0.049	0.060	0.900	0	0.902
syt2a	ENSDARG00000037403	3588729	3569745	7955.ENSDARP00000121161	7955.ENSDARP00000043742	0	0	0	0	0	0	0.900	0.066	0.902
taok1a	ppp2r5d	3580402	3577460	7955.ENSDARP00000102777	7955.ENSDARP00000093469	0	0	0	0	0.064	0	0.900	0	0.902
igf2r	ENSDARG00000037403	3571946	3569745	7955.ENSDARP00000061100	7955.ENSDARP00000043742	0	0	0	0	0	0	0.900	0.063	0.902
syt2a	REPS2	3588729	3578858	7955.ENSDARP00000121161	7955.ENSDARP00000098730	0	0	0	0	0.062	0	0.900	0	0.902
rnf19b	klhl41a	3586808	3576817	7955.ENSDARP00000116147	7955.ENSDARP00000090560	0	0	0	0	0.061	0	0.900	0	0.902
gpr84	adam8b	3587910	3572779	7955.ENSDARP00000118984	7955.ENSDARP00000066470	0	0	0	0	0.064	0	0.900	0	0.902
ENSDARG00000037403	ncbp2	3569745	3567807	7955.ENSDARP00000043742	7955.ENSDARP00000020688	0	0	0	0	0.065	0	0.900	0	0.902
thsd7a	sema5bb	3575491	3575482	7955.ENSDARP00000082128	7955.ENSDARP00000082095	0	0	0	0.542	0.049	0	0.900	0.051	0.901
ARHGAP18	rhot2	3579576	3571962	7955.ENSDARP00000100615	7955.ENSDARP00000061202	0	0	0	0	0	0.060	0.900	0	0.901
col9a1	pdgfab	3589016	3571131	7955.ENSDARP00000121882	7955.ENSDARP00000055992	0	0	0	0	0	0.057	0.900	0	0.901
REPS2	pacsin1a	3578858	3571353	7955.ENSDARP00000098730	7955.ENSDARP00000057421	0	0	0	0	0.055	0	0.900	0	0.901
thsd7a	sema5ba	3575491	3575484	7955.ENSDARP00000082128	7955.ENSDARP00000082097	0	0	0	0.541	0.049	0	0.900	0.051	0.901
ccl19b	ENSDARG00000001818	3586341	3578844	7955.ENSDARP00000114954	7955.ENSDARP00000098698	0	0	0	0	0.048	0.044	0.900	0	0.901
LOC792854	lamtor2	3585134	3571495	7955.ENSDARP00000112004	7955.ENSDARP00000058324	0	0	0	0	0.059	0	0.900	0	0.901
apobb	igf2r	3587982	3571946	7955.ENSDARP00000119179	7955.ENSDARP00000061100	0	0	0	0	0	0	0.900	0	0.900
ENSDARG00000001818	matn3a	3578844	3576985	7955.ENSDARP00000098698	7955.ENSDARP00000091381	0	0	0	0	0	0	0.900	0	0.900
taok1a	pane1	3580402	3569261	7955.ENSDARP00000102777	7955.ENSDARP00000038262	0	0	0	0	0	0	0.900	0	0.900
apobb	fbn2a	3587982	3573084	7955.ENSDARP00000119179	7955.ENSDARP00000068094	0	0	0	0	0.048	0	0.900	0	0.900
nfkb1	jupb	3582500	3574727	7955.ENSDARP00000107135	7955.ENSDARP00000076517	0	0	0	0	0	0	0.900	0	0.900
apobb	pacsin1a	3587982	3571353	7955.ENSDARP00000119179	7955.ENSDARP00000057421	0	0	0	0	0	0	0.900	0	0.900
mylipb	socs3a	3573753	3569292	7955.ENSDARP00000071903	7955.ENSDARP00000038723	0	0	0	0	0	0	0.900	0	0.900
cpla2	pla2g4a	3576848	3568180	7955.ENSDARP00000090686	7955.ENSDARP00000024335	0	0	0	0.978	0	0	0.900	0.147	0.900
cxcr4a	gpr37l1b	3574351	3572918	7955.ENSDARP00000074800	7955.ENSDARP00000067210	0	0	0	0	0	0	0.900	0	0.900
socs2	klhl41a	3586351	3576817	7955.ENSDARP00000114987	7955.ENSDARP00000090560	0	0	0	0	0	0	0.900	0	0.900
traf7	klhl41a	3587950	3576817	7955.ENSDARP00000119094	7955.ENSDARP00000090560	0	0	0	0	0	0	0.900	0	0.900
skilb	skila	3581612	3571214	7955.ENSDARP00000105507	7955.ENSDARP00000056521	0	0	0	0.921	0	0	0.900	0	0.900
nfkb1	RPS6KA5	3582500	3575198	7955.ENSDARP00000107135	7955.ENSDARP00000079873	0	0	0	0	0	0	0.900	0	0.900
thsd7a	ADAMTSL3	3575491	3570633	7955.ENSDARP00000082128	7955.ENSDARP00000052749	0	0	0	0	0	0	0.900	0	0.900
ENSDARG00000001818	gpr37l1b	3578844	3572918	7955.ENSDARP00000098698	7955.ENSDARP00000067210	0	0	0	0	0	0.045	0.900	0	0.900
taok1a	LOC798868	3580402	3569172	7955.ENSDARP00000102777	7955.ENSDARP00000037121	0	0	0	0	0	0	0.900	0	0.900
timp2b	rab27a	3577331	3571671	7955.ENSDARP00000092838	7955.ENSDARP00000059319	0	0	0	0	0	0	0.900	0	0.900
ctsh	ENSDARG00000028478	3571814	3569016	7955.ENSDARP00000060244	7955.ENSDARP00000034918	0	0	0	0	0	0	0.900	0	0.900
adam8b	adam8a	3572779	3565867	7955.ENSDARP00000066470	7955.ENSDARP00000001187	0	0	0	0.935	0	0	0.900	0	0.900
timp2b	jupb	3577331	3574727	7955.ENSDARP00000092838	7955.ENSDARP00000076517	0	0	0	0	0	0	0.900	0	0.900
dnase1l3	jupb	3577877	3574727	7955.ENSDARP00000095198	7955.ENSDARP00000076517	0	0	0	0	0	0	0.900	0	0.900
apobb	matn3a	3587982	3576985	7955.ENSDARP00000119179	7955.ENSDARP00000091381	0	0	0	0	0.048	0	0.900	0	0.900
socs3b	mylipb	3578110	3573753	7955.ENSDARP00000096314	7955.ENSDARP00000071903	0	0	0	0	0	0	0.900	0	0.900
pane1	LOC798868	3569261	3569172	7955.ENSDARP00000038262	7955.ENSDARP00000037121	0	0	0	0	0	0	0.900	0	0.900
apobb	LOC563561	3587982	3574608	7955.ENSDARP00000119179	7955.ENSDARP00000076047	0	0	0	0	0	0	0.900	0	0.900
traf7	mylipb	3587950	3573753	7955.ENSDARP00000119094	7955.ENSDARP00000071903	0	0	0	0	0	0	0.900	0	0.900
cplx2	ENSDARG00000037403	3575633	3569745	7955.ENSDARP00000083345	7955.ENSDARP00000043742	0	0	0	0	0	0	0.900	0	0.900
sema5ba	sema5bb	3575484	3575482	7955.ENSDARP00000082097	7955.ENSDARP00000082095	0	0	0	0.975	0	0	0.900	0	0.900
ENSDARG00000001818	gabbr2	3578844	3575349	7955.ENSDARP00000098698	7955.ENSDARP00000081052	0	0	0	0	0	0	0.900	0	0.900
mmp9	ENSDARG00000028478	3572206	3569016	7955.ENSDARP00000062844	7955.ENSDARP00000034918	0	0	0	0	0	0	0.900	0	0.900
apobb	REPS2	3587982	3578858	7955.ENSDARP00000119179	7955.ENSDARP00000098730	0	0	0	0	0	0	0.900	0	0.900
klhl41a	HERC4	3576817	3575009	7955.ENSDARP00000090560	7955.ENSDARP00000078318	0	0	0	0	0	0	0.900	0	0.900
nfkb1	dnase1l3	3582500	3577877	7955.ENSDARP00000107135	7955.ENSDARP00000095198	0	0	0	0	0	0	0.900	0	0.900
REPS2	igf2r	3578858	3571946	7955.ENSDARP00000098730	7955.ENSDARP00000061100	0	0	0	0	0	0	0.900	0	0.900
gpr84	LOC792854	3587910	3585134	7955.ENSDARP00000118984	7955.ENSDARP00000112004	0	0	0	0	0	0	0.900	0	0.900
sema5ba	ADAMTSL3	3575484	3570633	7955.ENSDARP00000082097	7955.ENSDARP00000052749	0	0	0	0.540	0	0	0.900	0	0.900
dao.1	nudt19	3585432	3580043	7955.ENSDARP00000112531	7955.ENSDARP00000101840	0.042	0	0	0	0	0.047	0.900	0	0.900
klhl41a	socs3a	3576817	3569292	7955.ENSDARP00000090560	7955.ENSDARP00000038723	0	0	0	0	0	0	0.900	0	0.900
ccl19b	gabbr2	3586341	3575349	7955.ENSDARP00000114954	7955.ENSDARP00000081052	0	0	0	0	0	0	0.900	0	0.900
timp2b	ENSDARG00000028478	3577331	3569016	7955.ENSDARP00000092838	7955.ENSDARP00000034918	0	0	0	0	0	0	0.900	0	0.900
syt2a	pacsin1a	3588729	3571353	7955.ENSDARP00000121161	7955.ENSDARP00000057421	0	0	0	0	0	0	0.900	0	0.900
syt2a	igf2r	3588729	3571946	7955.ENSDARP00000121161	7955.ENSDARP00000061100	0	0	0	0	0	0	0.900	0	0.900
ENSDARG00000001818	fbn2a	3578844	3573084	7955.ENSDARP00000098698	7955.ENSDARP00000068094	0	0	0	0	0	0	0.900	0	0.900
dnase1l3	timp2b	3577877	3577331	7955.ENSDARP00000095198	7955.ENSDARP00000092838	0	0	0	0	0	0	0.900	0	0.900
nfkb1	timp2b	3582500	3577331	7955.ENSDARP00000107135	7955.ENSDARP00000092838	0	0	0	0	0	0	0.900	0	0.900
lamtor2	adam8a	3571495	3565867	7955.ENSDARP00000058324	7955.ENSDARP00000001187	0	0	0	0	0	0	0.900	0	0.900
gpr84	lamtor2	3587910	3571495	7955.ENSDARP00000118984	7955.ENSDARP00000058324	0	0	0	0	0	0	0.900	0	0.900
jupb	rab27a	3574727	3571671	7955.ENSDARP00000076517	7955.ENSDARP00000059319	0	0	0	0	0	0	0.900	0	0.900
HERC4	mylipb	3575009	3573753	7955.ENSDARP00000078318	7955.ENSDARP00000071903	0	0	0	0	0	0	0.900	0	0.900
sema5bb	ADAMTSL3	3575482	3570633	7955.ENSDARP00000082095	7955.ENSDARP00000052749	0	0	0	0.540	0	0	0.900	0	0.900
nfkb1	rab27a	3582500	3571671	7955.ENSDARP00000107135	7955.ENSDARP00000059319	0	0	0	0	0	0	0.900	0	0.900
ppp2r5d	pane1	3577460	3569261	7955.ENSDARP00000093469	7955.ENSDARP00000038262	0	0	0	0	0	0	0.900	0	0.900
napaa	igf2r	3576297	3571946	7955.ENSDARP00000088108	7955.ENSDARP00000061100	0	0	0	0	0	0	0.900	0	0.900
ccl19b	sst1.1	3586341	3571734	7955.ENSDARP00000114954	7955.ENSDARP00000059790	0	0	0	0	0	0	0.900	0	0.900
klhl41a	mylipb	3576817	3573753	7955.ENSDARP00000090560	7955.ENSDARP00000071903	0	0	0	0	0	0	0.900	0	0.900
apobb	sparcl1	3587982	3574967	7955.ENSDARP00000119179	7955.ENSDARP00000078028	0	0	0	0	0	0	0.900	0	0.900
socs3b	klhl41a	3578110	3576817	7955.ENSDARP00000096314	7955.ENSDARP00000090560	0	0	0	0	0	0	0.900	0	0.900
igf2r	pacsin1a	3571946	3571353	7955.ENSDARP00000061100	7955.ENSDARP00000057421	0	0	0	0	0	0	0.900	0	0.900
apobb	stab2	3587982	3586950	7955.ENSDARP00000119179	7955.ENSDARP00000116540	0	0	0	0	0	0	0.900	0	0.900
LOC563561	ENSDARG00000037403	3574608	3569745	7955.ENSDARP00000076047	7955.ENSDARP00000043742	0	0	0	0	0	0.043	0.900	0	0.900
LOC792854	adam8b	3585134	3572779	7955.ENSDARP00000112004	7955.ENSDARP00000066470	0	0	0	0	0	0	0.900	0	0.900
REPS2	ENSDARG00000037403	3578858	3569745	7955.ENSDARP00000098730	7955.ENSDARP00000043742	0	0	0	0	0	0	0.900	0	0.900
LOC792854	adam8a	3585134	3565867	7955.ENSDARP00000112004	7955.ENSDARP00000001187	0	0	0	0	0	0	0.900	0	0.900
gpr84	pth2	3587910	3568661	7955.ENSDARP00000118984	7955.ENSDARP00000029759	0	0	0	0	0	0	0.900	0	0.900
ENSDARG00000001818	sst1.1	3578844	3571734	7955.ENSDARP00000098698	7955.ENSDARP00000059790	0	0	0	0	0	0	0.900	0	0.900
syt2a	apobb	3588729	3587982	7955.ENSDARP00000121161	7955.ENSDARP00000119179	0	0	0	0	0	0	0.900	0	0.900
adam8b	lamtor2	3572779	3571495	7955.ENSDARP00000066470	7955.ENSDARP00000058324	0	0	0	0	0	0	0.900	0	0.900
ppp2r5d	LOC798868	3577460	3569172	7955.ENSDARP00000093469	7955.ENSDARP00000037121	0	0	0	0	0	0	0.900	0	0.900
tm4sf4	cldn15la	3577903	3568310	7955.ENSDARP00000095301	7955.ENSDARP00000025611	0	0	0	0	0.899	0	0	0	0.899
parvg	LOC565130	3576336	3575276	7955.ENSDARP00000088293	7955.ENSDARP00000080428	0	0	0	0	0.062	0.378	0.800	0.230	0.898
jun	map2k7	3572378	3570130	7955.ENSDARP00000063911	7955.ENSDARP00000048190	0	0	0	0	0	0.378	0	0.842	0.897
LOC557824	hspbp1	3591850	3568269	7955.ENSDARP00000128969	7955.ENSDARP00000025210	0.044	0	0	0	0.109	0.358	0	0.831	0.895
il11ra	il6st	3588900	3569945	7955.ENSDARP00000121575	7955.ENSDARP00000046044	0	0	0	0	0	0	0.800	0.501	0.895
fosb	fos	3586006	3569704	7955.ENSDARP00000114070	7955.ENSDARP00000043297	0	0	0	0.821	0.868	0.065	0	0.943	0.892
fosl2	atf3	3585283	3581414	7955.ENSDARP00000112244	7955.ENSDARP00000105140	0	0	0	0	0.723	0.164	0	0.567	0.891
mrpl17	hspbp1	3578859	3568269	7955.ENSDARP00000098731	7955.ENSDARP00000025210	0.207	0	0	0	0.576	0.575	0	0.333	0.891
jun	LOC570238	3572378	3571569	7955.ENSDARP00000063911	7955.ENSDARP00000058705	0	0	0	0	0.064	0.380	0.800	0.157	0.889
ENSDARG00000068428	jun	3581538	3572378	7955.ENSDARP00000105362	7955.ENSDARP00000063911	0	0	0	0	0.064	0.380	0.800	0.157	0.889
plod1a	p4ha2	3574936	3568456	7955.ENSDARP00000077830	7955.ENSDARP00000027028	0	0	0	0	0.666	0	0	0.683	0.889
fosl2	junbb	3585283	3581494	7955.ENSDARP00000112244	7955.ENSDARP00000105289	0	0	0	0	0.521	0.436	0	0.615	0.887
atf3	ddit3	3581414	3574970	7955.ENSDARP00000105140	7955.ENSDARP00000078063	0	0	0	0	0.077	0.182	0	0.860	0.885
lin28a	klf4b	3576635	3571238	7955.ENSDARP00000089741	7955.ENSDARP00000056654	0	0	0	0	0.068	0.057	0	0.877	0.883
zgc:158846	vil1	3577796	3571654	7955.ENSDARP00000094849	7955.ENSDARP00000059227	0	0	0	0	0.882	0	0	0	0.882
zgc:158846	plac8.1	3577796	3572438	7955.ENSDARP00000094849	7955.ENSDARP00000064213	0	0	0	0	0.881	0	0	0	0.881
cryaa	cryba4	3573442	3569956	7955.ENSDARP00000070021	7955.ENSDARP00000046171	0	0	0	0	0.266	0.057	0	0.842	0.881
bfsp2	hsf4	3584661	3584591	7955.ENSDARP00000111147	7955.ENSDARP00000111022	0	0	0	0	0	0	0	0.879	0.879
fosl2	jund	3585283	3576398	7955.ENSDARP00000112244	7955.ENSDARP00000088526	0	0	0	0	0.064	0.436	0	0.788	0.878
jmjd6	ELMO3	3582916	3572034	7955.ENSDARP00000107901	7955.ENSDARP00000061737	0	0	0	0	0	0.413	0	0.801	0.878
MAP3K13	map2k7	3588486	3570130	7955.ENSDARP00000120489	7955.ENSDARP00000048190	0	0	0	0.608	0	0.170	0.800	0.759	0.877
map3k12	map2k7	3572134	3570130	7955.ENSDARP00000062431	7955.ENSDARP00000048190	0	0	0	0.611	0	0.170	0.800	0.647	0.869
ahsa1	hspbp1	3568858	3568269	7955.ENSDARP00000032736	7955.ENSDARP00000025210	0	0	0	0	0.702	0	0	0.579	0.869
ugp2a	gys2	3566319	3565983	7955.ENSDARP00000006047	7955.ENSDARP00000002983	0	0	0	0	0.241	0	0.650	0.539	0.866
junbb	jdp2	3581494	3566807	7955.ENSDARP00000105289	7955.ENSDARP00000010866	0	0	0	0	0.676	0.380	0	0.382	0.865
bag3	hsp70	3571405	3566765	7955.ENSDARP00000057688	7955.ENSDARP00000010413	0	0	0	0	0.073	0.419	0	0.766	0.863
hsf4	cryaa	3584591	3573442	7955.ENSDARP00000111022	7955.ENSDARP00000070021	0	0	0	0	0	0.060	0	0.858	0.861
tnni4b.1	tnnt1	3588374	3569785	7955.ENSDARP00000120205	7955.ENSDARP00000044153	0	0	0	0	0.242	0.173	0	0.796	0.860
junbb	atf3	3581494	3581414	7955.ENSDARP00000105289	7955.ENSDARP00000105140	0	0	0	0	0.693	0.380	0	0.323	0.860
hsp90aa1.2	hspbp1	3568356	3568269	7955.ENSDARP00000026065	7955.ENSDARP00000025210	0	0	0	0	0.779	0	0	0.381	0.857
jund	fosl1a	3576398	3566925	7955.ENSDARP00000088526	7955.ENSDARP00000011823	0	0	0	0	0.077	0.380	0	0.766	0.854
junba	jdp2	3583682	3566807	7955.ENSDARP00000109347	7955.ENSDARP00000010866	0	0	0	0	0.586	0.380	0	0.470	0.852
fosl2	jun	3585283	3572378	7955.ENSDARP00000112244	7955.ENSDARP00000063911	0	0	0	0	0.144	0.380	0	0.743	0.851
zgc:77112	gys2	3566337	3565983	7955.ENSDARP00000006228	7955.ENSDARP00000002983	0	0	0	0	0.095	0.458	0.600	0.328	0.850
kdr	flt1	3570221	3565929	7955.ENSDARP00000049203	7955.ENSDARP00000002466	0	0	0	0.884	0.086	0.823	0	0.966	0.850
bfsp2	cryaa	3584661	3573442	7955.ENSDARP00000111147	7955.ENSDARP00000070021	0	0	0	0	0.210	0	0	0.813	0.846
rhcg2a	slc2a3b	3567761	3566602	7955.ENSDARP00000020191	7955.ENSDARP00000008780	0	0	0	0	0	0	0	0.845	0.845
pla2g4a	ptgs2b	3568180	3566078	7955.ENSDARP00000024335	7955.ENSDARP00000003684	0	0	0	0	0.118	0	0.650	0.536	0.844
mtm1	LOC563561	3590167	3574608	7955.ENSDARP00000125098	7955.ENSDARP00000076047	0	0	0	0	0	0.374	0	0.760	0.843
egln3	p4ha1b	3590130	3577989	7955.ENSDARP00000124991	7955.ENSDARP00000095644	0	0	0	0	0.683	0	0	0.524	0.842
ptgs2b	ENSDARG00000005419	3566078	3565915	7955.ENSDARP00000003684	7955.ENSDARP00000002293	0	0	0	0	0.236	0	0	0.801	0.841
kbtbd12	trappc6b	3569242	3566355	7955.ENSDARP00000038002	7955.ENSDARP00000006381	0	0	0	0	0	0	0	0.840	0.840
atf3	ppp1r15a	3581414	3576953	7955.ENSDARP00000105140	7955.ENSDARP00000091169	0	0	0	0	0.634	0	0	0.577	0.838
crybb1	bfsp2	3589375	3584661	7955.ENSDARP00000122750	7955.ENSDARP00000111147	0	0	0	0	0.136	0	0	0.820	0.838
fos	socs3a	3569704	3569292	7955.ENSDARP00000043297	7955.ENSDARP00000038723	0	0	0	0	0.757	0	0	0.358	0.837
jun	jdp2	3572378	3566807	7955.ENSDARP00000063911	7955.ENSDARP00000010866	0	0	0	0	0.347	0.380	0	0.629	0.836
cpla2	ptgs2b	3576848	3566078	7955.ENSDARP00000090686	7955.ENSDARP00000003684	0	0	0	0	0.105	0	0.650	0.519	0.836
p4ha1b	p4ha2	3577989	3568456	7955.ENSDARP00000095644	7955.ENSDARP00000027028	0	0	0.445	0.968	0.184	0	0.800	0.681	0.835
sst1.1	tac1	3571734	3566377	7955.ENSDARP00000059790	7955.ENSDARP00000006554	0	0	0	0	0.125	0	0	0.817	0.833
grifin	lgsn	3570261	3568245	7955.ENSDARP00000049686	7955.ENSDARP00000025002	0	0	0	0	0.083	0	0	0.826	0.833
jun	mmp9	3572378	3572206	7955.ENSDARP00000063911	7955.ENSDARP00000062844	0	0	0	0	0	0.166	0	0.806	0.832
ppp1r15a	ddit3	3576953	3574970	7955.ENSDARP00000091169	7955.ENSDARP00000078063	0	0	0	0	0.118	0	0	0.817	0.831
jun	fosl1a	3572378	3566925	7955.ENSDARP00000063911	7955.ENSDARP00000011823	0	0	0	0	0.064	0.380	0	0.732	0.831
kdr	fgf6a	3570221	3566821	7955.ENSDARP00000049203	7955.ENSDARP00000010978	0	0	0	0	0	0.275	0.600	0.454	0.827
ENSDARG00000089046	MTMR4	3584289	3582595	7955.ENSDARP00000110465	7955.ENSDARP00000107301	0	0	0	0.940	0	0.146	0.800	0.457	0.826
cryaa	cryba2a	3573442	3569506	7955.ENSDARP00000070021	7955.ENSDARP00000041268	0	0	0	0	0.404	0	0	0.721	0.826
mapk10	mapk8ip2	3586032	3576034	7955.ENSDARP00000114143	7955.ENSDARP00000086466	0	0	0	0	0.069	0.384	0.600	0.317	0.822
junba	fosl1a	3583682	3566925	7955.ENSDARP00000109347	7955.ENSDARP00000011823	0	0	0	0	0.081	0.380	0	0.713	0.822
LOC560018	mipb	3580444	3566250	7955.ENSDARP00000102914	7955.ENSDARP00000005361	0	0	0	0	0.075	0	0	0.816	0.822
abcg1	LOC793137	3576146	3575803	7955.ENSDARP00000087241	7955.ENSDARP00000084606	0	0	0	0	0.062	0	0	0.817	0.821
fam217b	lrrc28	3583545	3574322	7955.ENSDARP00000109102	7955.ENSDARP00000074610	0	0	0	0	0.065	0	0	0.817	0.821
ankrd1a	ctu1	3578564	3566653	7955.ENSDARP00000098001	7955.ENSDARP00000009303	0	0	0	0	0.062	0	0	0.817	0.821
jund	jdp2	3576398	3566807	7955.ENSDARP00000088526	7955.ENSDARP00000010866	0	0	0	0	0.089	0.602	0	0.539	0.818
fgf6a	flt1	3566821	3565929	7955.ENSDARP00000010978	7955.ENSDARP00000002466	0	0	0	0	0	0.275	0.600	0.422	0.817
cel.1	cyp7a1a	3586938	3585918	7955.ENSDARP00000116496	7955.ENSDARP00000113850	0	0	0	0	0	0	0.800	0.123	0.817
tal1	runx1	3574883	3571127	7955.ENSDARP00000077498	7955.ENSDARP00000055967	0	0	0	0	0	0.170	0	0.789	0.817
crybb1	hsf4	3589375	3584591	7955.ENSDARP00000122750	7955.ENSDARP00000111022	0	0	0	0	0.060	0	0	0.812	0.816
IER2	btg2	3583239	3566397	7955.ENSDARP00000108516	7955.ENSDARP00000006800	0	0	0	0	0.710	0	0	0.388	0.814
atf3	socs3a	3581414	3569292	7955.ENSDARP00000105140	7955.ENSDARP00000038723	0	0	0	0	0.669	0	0	0.462	0.814
hsf4	LOC560018	3584591	3580444	7955.ENSDARP00000111022	7955.ENSDARP00000102914	0	0	0	0	0	0	0	0.806	0.806
LOC797900	LOC566106	3580316	3574911	7955.ENSDARP00000102537	7955.ENSDARP00000077707	0	0	0	0	0	0.168	0	0.775	0.805
junbb	fosl1a	3581494	3566925	7955.ENSDARP00000105289	7955.ENSDARP00000011823	0	0	0	0	0.064	0.380	0	0.689	0.804
mtm1	jph1a	3590167	3574586	7955.ENSDARP00000125098	7955.ENSDARP00000075936	0	0	0	0	0	0	0	0.802	0.802
LOC570238	fos	3571569	3569704	7955.ENSDARP00000058705	7955.ENSDARP00000043297	0	0	0	0.911	0	0	0.800	0	0.800
ENSDARG00000068428	fos	3581538	3569704	7955.ENSDARP00000105362	7955.ENSDARP00000043297	0	0	0	0.853	0	0	0.800	0	0.800
ENSDARG00000068428	LOC570238	3581538	3571569	7955.ENSDARP00000105362	7955.ENSDARP00000058705	0	0	0	0.904	0	0	0.800	0	0.800
hspb1	hsp70	3571796	3566765	7955.ENSDARP00000060161	7955.ENSDARP00000010413	0	0	0	0	0.114	0.172	0	0.748	0.799
tmem86a	laptm4b	3572505	3570517	7955.ENSDARP00000064645	7955.ENSDARP00000052079	0	0	0	0	0	0	0	0.799	0.799
tal1	kdr	3574883	3570221	7955.ENSDARP00000077498	7955.ENSDARP00000049203	0	0	0	0	0.069	0	0	0.791	0.798
socs3b	mmp9	3578110	3572206	7955.ENSDARP00000096314	7955.ENSDARP00000062844	0	0	0	0	0.746	0	0	0.236	0.798
bag3	ENSDARG00000037403	3571405	3569745	7955.ENSDARP00000057688	7955.ENSDARP00000043742	0	0	0	0	0.163	0.419	0	0.615	0.796
jun	btg2	3572378	3566397	7955.ENSDARP00000063911	7955.ENSDARP00000006800	0	0	0	0	0.739	0	0	0.247	0.795
mapk10	irs4a	3586032	3584131	7955.ENSDARP00000114143	7955.ENSDARP00000110181	0	0	0	0	0.059	0.274	0.600	0.337	0.794
IER2	junbb	3583239	3581494	7955.ENSDARP00000108516	7955.ENSDARP00000105289	0	0	0	0	0.602	0	0	0.505	0.794
crygmxl2	lgsn	3573525	3568245	7955.ENSDARP00000070462	7955.ENSDARP00000025002	0	0	0	0	0.071	0	0	0.787	0.793
cd40	map2k7	3586224	3570130	7955.ENSDARP00000114636	7955.ENSDARP00000048190	0	0	0	0	0	0.754	0	0.179	0.789
ttna	ankrd1a	3579166	3578564	7955.ENSDARP00000099532	7955.ENSDARP00000098001	0	0	0	0	0.193	0.355	0	0.619	0.784
vegfab	igf1ra	3588320	3567458	7955.ENSDARP00000120079	7955.ENSDARP00000017066	0	0	0	0	0	0.049	0.600	0.479	0.784
vegfab	igf1rb	3588320	3569982	7955.ENSDARP00000120079	7955.ENSDARP00000046541	0	0	0	0	0	0.049	0.600	0.479	0.784
mapk10	dusp4	3586032	3572669	7955.ENSDARP00000114143	7955.ENSDARP00000065663	0	0	0	0	0	0.371	0.600	0.205	0.782
mmp13a	timp2b	3582656	3577331	7955.ENSDARP00000107423	7955.ENSDARP00000092838	0	0	0	0	0.239	0.410	0	0.551	0.781
MDGA1	AGO3	3578478	3574989	7955.ENSDARP00000097773	7955.ENSDARP00000078212	0	0	0	0	0	0	0	0.780	0.780
LOC563561	bin2b	3574608	3567255	7955.ENSDARP00000076047	7955.ENSDARP00000015168	0	0	0	0.808	0	0.739	0	0.817	0.779
fosb	junbb	3586006	3581494	7955.ENSDARP00000114070	7955.ENSDARP00000105289	0	0	0	0	0.126	0.380	0	0.625	0.779
lin28a	LOC566106	3576635	3574911	7955.ENSDARP00000089741	7955.ENSDARP00000077707	0	0	0	0	0	0.259	0	0.711	0.777
junba	IER2	3583682	3583239	7955.ENSDARP00000109347	7955.ENSDARP00000108516	0	0	0	0	0.607	0	0	0.451	0.775
dao.1	uox	3585432	3568436	7955.ENSDARP00000112531	7955.ENSDARP00000026870	0	0	0	0	0.153	0	0	0.746	0.775
ttna	capn3a	3579166	3577652	7955.ENSDARP00000099532	7955.ENSDARP00000094244	0	0	0	0	0.270	0.332	0	0.575	0.774
bfsp2	cryba4	3584661	3569956	7955.ENSDARP00000111147	7955.ENSDARP00000046171	0	0	0	0	0.217	0	0	0.721	0.772
zgc:63602	ch25hl1.1	3571408	3571378	7955.ENSDARP00000057698	7955.ENSDARP00000057552	0	0	0	0	0.065	0.270	0.650	0.158	0.771
ENSDARG00000091234	atf3	3585013	3581414	7955.ENSDARP00000111797	7955.ENSDARP00000105140	0	0	0	0	0.769	0.047	0	0	0.770
bfsp2	mipb	3584661	3566250	7955.ENSDARP00000111147	7955.ENSDARP00000005361	0	0	0	0	0.077	0	0	0.760	0.769
LOC560018	grifin	3580444	3570261	7955.ENSDARP00000102914	7955.ENSDARP00000049686	0	0	0	0	0.058	0	0	0.763	0.768
MICAL1	micall1	3582458	3578914	7955.ENSDARP00000107051	7955.ENSDARP00000098869	0	0	0	0	0	0	0	0.767	0.767
ptpn5	uox	3579618	3568436	7955.ENSDARP00000100744	7955.ENSDARP00000026870	0	0	0	0	0	0	0	0.766	0.766
LOC560018	cryaa	3580444	3573442	7955.ENSDARP00000102914	7955.ENSDARP00000070021	0	0	0	0	0.080	0	0	0.755	0.765
ttna	xirp1	3579166	3569625	7955.ENSDARP00000099532	7955.ENSDARP00000042412	0	0	0	0	0.616	0	0	0.408	0.763
tm4sf4	vil1	3577903	3571654	7955.ENSDARP00000095301	7955.ENSDARP00000059227	0	0	0	0	0.759	0	0	0.057	0.763
tac3a	tac1	3589060	3566377	7955.ENSDARP00000121994	7955.ENSDARP00000006554	0	0	0	0	0.072	0	0	0.754	0.762
ptpn21	WWC1	3586641	3585715	7955.ENSDARP00000115700	7955.ENSDARP00000113286	0	0	0	0	0.061	0.372	0	0.626	0.760
dnajb1b	hspbp1	3588833	3568269	7955.ENSDARP00000121420	7955.ENSDARP00000025210	0	0	0	0	0.482	0.170	0	0.484	0.758
p4ha1b	plod1a	3577989	3574936	7955.ENSDARP00000095644	7955.ENSDARP00000077830	0	0	0	0	0.462	0	0	0.568	0.758
LOC564844	fbp2	3576409	3567684	7955.ENSDARP00000088599	7955.ENSDARP00000019407	0	0	0	0	0.575	0	0	0.449	0.755
crp3	ITIH4	3571194	3569218	7955.ENSDARP00000056381	7955.ENSDARP00000037689	0	0	0	0	0.729	0	0	0.132	0.755
fos	ENSDARG00000005419	3569704	3565915	7955.ENSDARP00000043297	7955.ENSDARP00000002293	0	0	0	0	0.136	0	0	0.728	0.755
IER2	fos	3583239	3569704	7955.ENSDARP00000108516	7955.ENSDARP00000043297	0	0	0	0	0.589	0	0	0.428	0.754
pdgfab	kdr	3571131	3570221	7955.ENSDARP00000055992	7955.ENSDARP00000049203	0	0	0	0	0	0.256	0.600	0.237	0.753
ENSDARG00000063316	kdr	3576096	3570221	7955.ENSDARP00000086853	7955.ENSDARP00000049203	0	0	0	0	0.061	0.050	0.600	0.382	0.749
mafk	zgc:136739	3587609	3577193	7955.ENSDARP00000118205	7955.ENSDARP00000092237	0	0	0	0	0.059	0.366	0	0.613	0.749
aox5	pnp4a	3578165	3568816	7955.ENSDARP00000096495	7955.ENSDARP00000032177	0	0	0	0	0.349	0	0	0.629	0.748
hsp90aa1.2	pdcd4b	3568356	3565923	7955.ENSDARP00000026065	7955.ENSDARP00000002420	0	0	0	0	0.744	0	0	0.051	0.747
lim2.4	cryaa	3577907	3573442	7955.ENSDARP00000095312	7955.ENSDARP00000070021	0	0	0	0	0.248	0	0	0.676	0.746
ENSDARG00000037403	hsp90aa1.2	3569745	3568356	7955.ENSDARP00000043742	7955.ENSDARP00000026065	0	0	0	0	0.280	0.431	0	0.428	0.745
sst1.1	fos	3571734	3569704	7955.ENSDARP00000059790	7955.ENSDARP00000043297	0	0	0	0	0	0	0	0.745	0.745
crygmxl2	cryba4	3573525	3569956	7955.ENSDARP00000070462	7955.ENSDARP00000046171	0	0	0	0.748	0.745	0	0	0	0.745
tm4sf4	zgc:158846	3577903	3577796	7955.ENSDARP00000095301	7955.ENSDARP00000094849	0	0	0	0	0.743	0	0	0	0.743
map2k7	fos	3570130	3569704	7955.ENSDARP00000048190	7955.ENSDARP00000043297	0	0	0	0	0	0.120	0	0.717	0.740
mapk10	LOC570238	3586032	3571569	7955.ENSDARP00000114143	7955.ENSDARP00000058705	0	0	0	0	0	0.288	0.600	0.156	0.738
mapk10	ENSDARG00000068428	3586032	3581538	7955.ENSDARP00000114143	7955.ENSDARP00000105362	0	0	0	0	0	0.288	0.600	0.156	0.738
pdgfab	flt1	3571131	3565929	7955.ENSDARP00000055992	7955.ENSDARP00000002466	0	0	0	0	0	0.256	0.600	0.188	0.737
LOC557824	hsp90aa1.2	3591850	3568356	7955.ENSDARP00000128969	7955.ENSDARP00000026065	0	0	0	0	0.358	0.387	0	0.381	0.735
hsf4	cryba4	3584591	3569956	7955.ENSDARP00000111022	7955.ENSDARP00000046171	0	0	0	0	0	0	0	0.732	0.732
fos	tac1	3569704	3566377	7955.ENSDARP00000043297	7955.ENSDARP00000006554	0	0	0	0	0	0	0	0.729	0.729
METTL23	jmjd6	3591175	3582916	7955.ENSDARP00000127524	7955.ENSDARP00000107901	0	0	0	0	0.062	0	0	0.722	0.728
crybb1	LOC560018	3589375	3580444	7955.ENSDARP00000122750	7955.ENSDARP00000102914	0	0	0	0	0.069	0	0	0.719	0.727
wu:fb59d01	cldn15la	3584227	3568310	7955.ENSDARP00000110352	7955.ENSDARP00000025611	0	0	0	0	0.727	0	0	0	0.727
mapk8ip2	map3k10	3576034	3575556	7955.ENSDARP00000086466	7955.ENSDARP00000082742	0	0	0	0	0.062	0.173	0	0.676	0.726
ITIH4	uox	3569218	3568436	7955.ENSDARP00000037689	7955.ENSDARP00000026870	0	0	0	0	0.726	0	0	0	0.726
adcy7	pde2a	3582922	3580566	7955.ENSDARP00000107915	7955.ENSDARP00000103210	0	0	0	0	0.111	0.129	0.650	0.102	0.724
igf2r	igf1ra	3571946	3567458	7955.ENSDARP00000061100	7955.ENSDARP00000017066	0	0	0	0	0.065	0	0	0.716	0.723
ENSDARG00000091234	socs3a	3585013	3569292	7955.ENSDARP00000111797	7955.ENSDARP00000038723	0	0	0	0	0.716	0.063	0	0	0.722
socs2	igf1ra	3586351	3567458	7955.ENSDARP00000114987	7955.ENSDARP00000017066	0	0	0	0	0	0.173	0	0.676	0.720
socs2	igf1rb	3586351	3569982	7955.ENSDARP00000114987	7955.ENSDARP00000046541	0	0	0	0	0	0.173	0	0.676	0.720
mapk10	dusp8b	3586032	3571337	7955.ENSDARP00000114143	7955.ENSDARP00000057317	0	0	0	0	0.062	0.673	0	0.159	0.719
cryba1l1	lgsn	3570078	3568245	7955.ENSDARP00000047524	7955.ENSDARP00000025002	0	0	0	0	0.110	0	0	0.698	0.719
junba	socs3b	3583682	3578110	7955.ENSDARP00000109347	7955.ENSDARP00000096314	0	0	0	0	0.642	0	0	0.246	0.718
junba	jun	3583682	3572378	7955.ENSDARP00000109347	7955.ENSDARP00000063911	0	0	0	0.934	0.495	0.434	0	0.801	0.717
LOC557824	bag3	3591850	3571405	7955.ENSDARP00000128969	7955.ENSDARP00000057688	0	0	0	0	0.069	0.394	0	0.539	0.717
ghrb	igf1ra	3586168	3567458	7955.ENSDARP00000114485	7955.ENSDARP00000017066	0	0	0	0	0.048	0.067	0	0.706	0.716
socs2	tyk2	3586351	3570981	7955.ENSDARP00000114987	7955.ENSDARP00000055123	0	0	0	0	0	0.165	0	0.674	0.716
cryaa	zgc:136220	3573442	3570252	7955.ENSDARP00000070021	7955.ENSDARP00000049587	0	0	0	0	0.059	0.057	0	0.706	0.716
flnca	xirp1	3569960	3569625	7955.ENSDARP00000046217	7955.ENSDARP00000042412	0	0	0	0	0.132	0.196	0	0.624	0.714
ttc4	hsp90aa1.2	3572589	3568356	7955.ENSDARP00000065211	7955.ENSDARP00000026065	0.045	0	0	0	0.116	0.431	0	0.476	0.714
atf3	jund	3581414	3576398	7955.ENSDARP00000105140	7955.ENSDARP00000088526	0	0	0	0	0.064	0.380	0	0.543	0.712
foxj1a	rfx4	3574860	3568825	7955.ENSDARP00000077301	7955.ENSDARP00000032295	0	0	0	0	0.061	0.098	0	0.686	0.711
vegfab	mmp9	3588320	3572206	7955.ENSDARP00000120079	7955.ENSDARP00000062844	0	0	0	0	0	0.063	0	0.704	0.710
eef2a.1	mrpl17	3587552	3578859	7955.ENSDARP00000118068	7955.ENSDARP00000098731	0.106	0	0	0	0.340	0.434	0	0.233	0.709
hnf4a	foxa1	3585567	3565906	7955.ENSDARP00000112924	7955.ENSDARP00000002213	0	0	0	0	0.167	0.170	0	0.612	0.709
abcg1	pparg	3576146	3569391	7955.ENSDARP00000087241	7955.ENSDARP00000039949	0	0	0	0	0	0.080	0	0.696	0.708
lim2.3	mipb	3570889	3566250	7955.ENSDARP00000054425	7955.ENSDARP00000005361	0	0	0	0	0.059	0	0	0.703	0.708
fosb	junba	3586006	3583682	7955.ENSDARP00000114070	7955.ENSDARP00000109347	0	0	0	0	0.136	0.380	0	0.498	0.707
ppp2r5d	cacnb4a	3577460	3567957	7955.ENSDARP00000093469	7955.ENSDARP00000022331	0	0	0	0	0	0.250	0.600	0.104	0.707
chchd7	vil1	3589960	3571654	7955.ENSDARP00000124392	7955.ENSDARP00000059227	0	0	0	0	0	0	0	0.706	0.706
zgc:136254	crp3	3592091	3571194	7955.ENSDARP00000129497	7955.ENSDARP00000056381	0	0	0	0	0	0	0	0.705	0.705
zgc:158494	crp3	3585975	3571194	7955.ENSDARP00000113985	7955.ENSDARP00000056381	0	0	0	0	0	0	0	0.705	0.705
vegfab	erbb2	3588320	3579192	7955.ENSDARP00000120079	7955.ENSDARP00000099586	0	0	0	0	0.056	0	0.600	0.282	0.705
orc4	ppp1r9bb	3590458	3579954	7955.ENSDARP00000125701	7955.ENSDARP00000101607	0	0	0	0	0	0	0	0.703	0.703
cd40	traf5	3586224	3569449	7955.ENSDARP00000114636	7955.ENSDARP00000040549	0	0	0	0	0.062	0.448	0	0.473	0.703
sema5bb	plxnb3	3575482	3567351	7955.ENSDARP00000082095	7955.ENSDARP00000016098	0	0	0	0	0	0.378	0	0.541	0.702
BOLA3	ndor1	3571272	3568783	7955.ENSDARP00000056857	7955.ENSDARP00000031709	0	0	0	0	0	0	0	0.702	0.702
pparg	ENSDARG00000005419	3569391	3565915	7955.ENSDARP00000039949	7955.ENSDARP00000002293	0	0	0	0	0.061	0	0	0.694	0.701
junbb	jun	3581494	3572378	7955.ENSDARP00000105289	7955.ENSDARP00000063911	0	0	0	0.930	0.465	0.434	0	0.711	0.700
ENSDARG00000076213	ELMO3	3575502	3572034	7955.ENSDARP00000082250	7955.ENSDARP00000061737	0	0	0	0	0	0.609	0	0.265	0.700
pvalb3	ttnb	3588935	3567737	7955.ENSDARP00000121670	7955.ENSDARP00000019957	0	0	0	0	0.338	0.550	0	0.076	0.700
hephl1	LRTM1	3574763	3572778	7955.ENSDARP00000076731	7955.ENSDARP00000066456	0.042	0	0	0	0	0	0	0.700	0.700
hsf4	lim2.4	3584591	3577907	7955.ENSDARP00000111022	7955.ENSDARP00000095312	0	0	0	0	0	0	0	0.698	0.698
LOC560018	cryba4	3580444	3569956	7955.ENSDARP00000102914	7955.ENSDARP00000046171	0	0	0	0	0.076	0	0	0.687	0.698
fosb	atf3	3586006	3581414	7955.ENSDARP00000114070	7955.ENSDARP00000105140	0	0	0	0	0.131	0	0	0.665	0.697
fam46c	mief2	3586183	3577692	7955.ENSDARP00000114520	7955.ENSDARP00000094402	0	0	0	0	0	0	0	0.697	0.697
atf3	mmp9	3581414	3572206	7955.ENSDARP00000105140	7955.ENSDARP00000062844	0	0	0	0	0.521	0.056	0	0.381	0.695
ENSDARG00000063316	igf1rb	3576096	3569982	7955.ENSDARP00000086853	7955.ENSDARP00000046541	0	0	0	0	0	0.063	0.600	0.250	0.694
ENSDARG00000063316	igf1ra	3576096	3567458	7955.ENSDARP00000086853	7955.ENSDARP00000017066	0	0	0	0	0	0.063	0.600	0.250	0.694
cryba4	mipb	3569956	3566250	7955.ENSDARP00000046171	7955.ENSDARP00000005361	0	0	0	0	0.086	0.049	0	0.674	0.692
serpine1	mmp9	3574169	3572206	7955.ENSDARP00000073803	7955.ENSDARP00000062844	0	0	0	0	0.060	0.092	0	0.667	0.691
cryaa	hspb1	3573442	3571796	7955.ENSDARP00000070021	7955.ENSDARP00000060161	0	0	0	0.832	0	0.658	0	0.592	0.691
nr1d4b	brf2	3574811	3566379	7955.ENSDARP00000076910	7955.ENSDARP00000006590	0	0	0	0	0	0.076	0	0.680	0.691
slco3a1	rhcg2a	3567816	3567761	7955.ENSDARP00000020823	7955.ENSDARP00000020191	0	0	0	0	0	0	0	0.690	0.690
acsl5	cel.1	3589836	3586938	7955.ENSDARP00000123999	7955.ENSDARP00000116496	0	0	0	0	0.077	0	0.600	0.223	0.688
btbd2	pane1	3575261	3569261	7955.ENSDARP00000080348	7955.ENSDARP00000038262	0	0	0	0	0	0	0	0.688	0.688
kcna6	cacna2d2	3591872	3571323	7955.ENSDARP00000129019	7955.ENSDARP00000057249	0	0	0	0	0.062	0	0	0.682	0.688
mmp13a	ENSDARG00000005419	3582656	3565915	7955.ENSDARP00000107423	7955.ENSDARP00000002293	0	0	0	0	0.273	0.077	0	0.572	0.688
ENSDARG00000037403	hspbp1	3569745	3568269	7955.ENSDARP00000043742	7955.ENSDARP00000025210	0.044	0	0	0	0.109	0.435	0	0.426	0.687
matn3a	laptm4b	3576985	3570517	7955.ENSDARP00000091381	7955.ENSDARP00000052079	0	0	0	0	0.062	0	0	0.681	0.687
nme2a	ndrg1a	3583971	3569835	7955.ENSDARP00000109871	7955.ENSDARP00000044837	0	0	0	0	0.058	0	0	0.681	0.686
btbd2	grifin	3575261	3570261	7955.ENSDARP00000080348	7955.ENSDARP00000049686	0	0	0	0	0	0	0	0.686	0.686
szt2	sst1.1	3580681	3571734	7955.ENSDARP00000103515	7955.ENSDARP00000059790	0	0	0	0	0	0	0	0.685	0.685
ppp1r15a	mknk2b	3576953	3567649	7955.ENSDARP00000091169	7955.ENSDARP00000019044	0	0	0	0	0.684	0	0	0	0.684
TMEM128	OTOP1	3574748	3568984	7955.ENSDARP00000076621	7955.ENSDARP00000034453	0	0	0	0	0	0	0	0.683	0.683
igf2r	igf1rb	3571946	3569982	7955.ENSDARP00000061100	7955.ENSDARP00000046541	0	0	0	0	0.048	0	0	0.681	0.683
fosb	jun	3586006	3572378	7955.ENSDARP00000114070	7955.ENSDARP00000063911	0	0	0	0.587	0.238	0.380	0	0.873	0.683
LOC793137	pskh1	3575803	3574144	7955.ENSDARP00000084606	7955.ENSDARP00000073709	0	0	0	0	0.062	0	0	0.676	0.683
CTIF	ncbp2	3583351	3567807	7955.ENSDARP00000108736	7955.ENSDARP00000020688	0	0	0	0	0	0	0	0.682	0.682
ENSDARG00000096214	nr3c2	3590227	3581130	7955.ENSDARP00000125210	7955.ENSDARP00000104593	0	0	0	0	0	0	0	0.682	0.682
cxcl-c1c	irak3	3580222	3572899	7955.ENSDARP00000102296	7955.ENSDARP00000067130	0	0	0	0	0	0	0	0.682	0.682
zgc:174917	aox5	3579200	3578165	7955.ENSDARP00000099599	7955.ENSDARP00000096495	0	0	0	0	0	0	0	0.681	0.681
dyrk4	tspan9a	3577808	3569444	7955.ENSDARP00000094915	7955.ENSDARP00000040499	0	0	0	0	0	0	0	0.681	0.681
cplx2	cryba1b	3575633	3573528	7955.ENSDARP00000083345	7955.ENSDARP00000070471	0	0	0	0	0	0	0	0.681	0.681
st6gal2a	slco3a1	3589236	3567816	7955.ENSDARP00000122397	7955.ENSDARP00000020823	0	0	0	0	0	0	0	0.681	0.681
hsf4	crygmxl2	3584591	3573525	7955.ENSDARP00000111022	7955.ENSDARP00000070462	0	0	0	0	0	0	0	0.681	0.681
lcor	nrip1b	3587220	3576822	7955.ENSDARP00000117254	7955.ENSDARP00000090572	0	0	0	0	0.065	0	0	0.673	0.681
ENSDARG00000077608	OTOP1	3576765	3568984	7955.ENSDARP00000090342	7955.ENSDARP00000034453	0	0	0	0	0	0	0	0.681	0.681
LOC559569	slc2a3b	3590939	3566602	7955.ENSDARP00000126905	7955.ENSDARP00000008780	0	0	0	0	0	0	0	0.681	0.681
REPS2	ENSDARG00000033909	3578858	3576431	7955.ENSDARP00000098730	7955.ENSDARP00000088717	0	0	0	0	0	0	0	0.681	0.681
erbb2	fgf6a	3579192	3566821	7955.ENSDARP00000099586	7955.ENSDARP00000010978	0	0	0	0	0	0	0.600	0.233	0.680
dnajb1b	ahsa1	3588833	3568858	7955.ENSDARP00000121420	7955.ENSDARP00000032736	0	0	0	0	0.438	0.150	0	0.383	0.679
mmp15b	ENSDARG00000005419	3566127	3565915	7955.ENSDARP00000004149	7955.ENSDARP00000002293	0	0	0	0	0	0.077	0	0.667	0.679
atf3	fosl1a	3581414	3566925	7955.ENSDARP00000105140	7955.ENSDARP00000011823	0	0	0	0	0.064	0.276	0	0.564	0.678
saga	grk1a	3587296	3574635	7955.ENSDARP00000117456	7955.ENSDARP00000076182	0	0	0	0	0.063	0.070	0	0.660	0.678
serpine1	pparg	3574169	3569391	7955.ENSDARP00000073803	7955.ENSDARP00000039949	0	0	0	0	0.058	0.057	0	0.665	0.677
txnl4a	mrpl17	3588630	3578859	7955.ENSDARP00000120884	7955.ENSDARP00000098731	0	0	0	0	0.676	0	0	0	0.676
ankrd1a	tcap	3578564	3568492	7955.ENSDARP00000098001	7955.ENSDARP00000027408	0	0	0	0	0.064	0.057	0	0.662	0.675
laptm4b	slc38a9	3570517	3569488	7955.ENSDARP00000052079	7955.ENSDARP00000041067	0	0	0	0	0	0	0	0.675	0.675
vegfab	ENSDARG00000005419	3588320	3565915	7955.ENSDARP00000120079	7955.ENSDARP00000002293	0	0	0	0	0	0	0	0.675	0.675
vegfab	ptgs2b	3588320	3566078	7955.ENSDARP00000120079	7955.ENSDARP00000003684	0	0	0	0	0.064	0	0	0.666	0.674
slc6a15	SLC7A5	3584923	3573078	7955.ENSDARP00000111636	7955.ENSDARP00000068085	0.042	0	0	0	0	0	0	0.674	0.674
ENSDARG00000040004	plxnb3	3581816	3567351	7955.ENSDARP00000105859	7955.ENSDARP00000016098	0	0	0	0	0	0	0	0.673	0.673
cited2	igf1ra	3569999	3567458	7955.ENSDARP00000046715	7955.ENSDARP00000017066	0	0	0	0	0	0.067	0	0.664	0.673
cited2	igf1rb	3569999	3569982	7955.ENSDARP00000046715	7955.ENSDARP00000046541	0	0	0	0	0	0.067	0	0.664	0.673
SNTA1	apbb1	3581314	3580210	7955.ENSDARP00000104940	7955.ENSDARP00000102273	0	0	0	0	0	0	0	0.672	0.672
mpi	igf2r	3589912	3571946	7955.ENSDARP00000124229	7955.ENSDARP00000061100	0	0	0	0	0	0	0	0.672	0.672
LOC557824	ahsa1	3591850	3568858	7955.ENSDARP00000128969	7955.ENSDARP00000032736	0	0	0	0	0.510	0.068	0	0.339	0.671
igf1rb	traf6	3569982	3569140	7955.ENSDARP00000046541	7955.ENSDARP00000036715	0	0	0	0	0.057	0.153	0.600	0.092	0.671
lim2.4	cryba4	3577907	3569956	7955.ENSDARP00000095312	7955.ENSDARP00000046171	0	0	0	0	0.272	0	0	0.566	0.670
traf6	igf1ra	3569140	3567458	7955.ENSDARP00000036715	7955.ENSDARP00000017066	0	0	0	0	0.070	0.153	0.600	0.073	0.669
crybb1	lim2.4	3589375	3577907	7955.ENSDARP00000122750	7955.ENSDARP00000095312	0	0	0	0	0.268	0	0	0.567	0.669
zgc:136851	jun	3590468	3572378	7955.ENSDARP00000125727	7955.ENSDARP00000063911	0	0	0	0	0	0.319	0	0.535	0.669
slc43a1b	SLC7A5	3574663	3573078	7955.ENSDARP00000076274	7955.ENSDARP00000068085	0	0	0	0	0	0	0	0.668	0.668
slc12a5b	slc7a4	3588149	3576587	7955.ENSDARP00000119636	7955.ENSDARP00000089472	0	0	0	0	0.059	0	0	0.661	0.668
bfsp2	lgsn	3584661	3568245	7955.ENSDARP00000111147	7955.ENSDARP00000025002	0	0	0	0	0.173	0	0	0.615	0.668
junba	socs3a	3583682	3569292	7955.ENSDARP00000109347	7955.ENSDARP00000038723	0	0	0	0	0.598	0	0	0.206	0.667
mapk10	hsp70	3586032	3566765	7955.ENSDARP00000114143	7955.ENSDARP00000010413	0	0	0	0	0	0.055	0.600	0.189	0.667
aox5	rdh8b	3578165	3568036	7955.ENSDARP00000096495	7955.ENSDARP00000023007	0	0	0	0	0.060	0	0.650	0.071	0.667
kdm7aa	KDM4C	3581079	3575495	7955.ENSDARP00000104491	7955.ENSDARP00000082162	0	0	0	0	0.065	0.166	0	0.608	0.667
mpi	dpagt1	3589912	3575354	7955.ENSDARP00000124229	7955.ENSDARP00000081096	0.046	0	0	0	0.185	0	0	0.605	0.666
serpine1	f3b	3574169	3565980	7955.ENSDARP00000073803	7955.ENSDARP00000002953	0	0	0	0	0.064	0	0	0.656	0.664
ddit3	jun	3574970	3572378	7955.ENSDARP00000078063	7955.ENSDARP00000063911	0	0	0	0	0.077	0.182	0	0.590	0.664
serpine1	f3a	3574169	3566215	7955.ENSDARP00000073803	7955.ENSDARP00000005117	0	0	0	0	0.064	0	0	0.656	0.664
ENSDARG00000063316	flt1	3576096	3565929	7955.ENSDARP00000086853	7955.ENSDARP00000002466	0	0	0	0	0	0.050	0.600	0.188	0.664
elovl4b	fam46aa	3571189	3570840	7955.ENSDARP00000056327	7955.ENSDARP00000054070	0	0	0	0	0	0	0	0.663	0.663
socs9	socs3b	3580150	3578110	7955.ENSDARP00000102133	7955.ENSDARP00000096314	0	0	0	0	0	0	0	0.661	0.661
cryaa	hsp70	3573442	3566765	7955.ENSDARP00000070021	7955.ENSDARP00000010413	0	0	0	0	0.058	0.144	0	0.612	0.660
rdh10b	aox5	3581282	3578165	7955.ENSDARP00000104887	7955.ENSDARP00000096495	0	0	0	0	0	0	0.650	0.071	0.660
serpine1	crp3	3574169	3571194	7955.ENSDARP00000073803	7955.ENSDARP00000056381	0	0	0	0	0	0	0	0.659	0.659
mmp9	kdr	3572206	3570221	7955.ENSDARP00000062844	7955.ENSDARP00000049203	0	0	0	0	0	0.054	0	0.653	0.658
igf1rb	fgf6a	3569982	3566821	7955.ENSDARP00000046541	7955.ENSDARP00000010978	0	0	0	0	0	0.057	0.600	0.168	0.658
igf1ra	fgf6a	3567458	3566821	7955.ENSDARP00000017066	7955.ENSDARP00000010978	0	0	0	0	0	0.057	0.600	0.168	0.658
adcy7	pde6d	3582922	3580164	7955.ENSDARP00000107915	7955.ENSDARP00000102162	0	0	0	0	0.061	0	0.650	0	0.657
socs2	il6st	3586351	3569945	7955.ENSDARP00000114987	7955.ENSDARP00000046044	0	0	0	0	0	0.172	0	0.603	0.657
cpla2	gna11b	3576848	3569805	7955.ENSDARP00000090686	7955.ENSDARP00000044410	0	0	0	0	0.058	0.150	0.600	0.055	0.656
gna11b	pla2g4a	3569805	3568180	7955.ENSDARP00000044410	7955.ENSDARP00000024335	0	0	0	0	0.058	0.150	0.600	0.055	0.656
junba	mmp9	3583682	3572206	7955.ENSDARP00000109347	7955.ENSDARP00000062844	0	0	0	0	0.422	0.065	0	0.413	0.655
zgc:175128	fos	3580237	3569704	7955.ENSDARP00000102334	7955.ENSDARP00000043297	0	0	0	0	0.449	0.080	0	0.373	0.655
erbb2	ENSDARG00000063316	3579192	3576096	7955.ENSDARP00000099586	7955.ENSDARP00000086853	0	0	0	0	0.060	0.061	0.600	0.139	0.655
grk1a	cxcr4a	3574635	3574351	7955.ENSDARP00000076182	7955.ENSDARP00000074800	0	0	0	0	0	0.171	0.600	0.043	0.654
cxcr4a	grk1b	3574351	3566702	7955.ENSDARP00000074800	7955.ENSDARP00000009810	0	0	0	0	0	0.171	0.600	0.043	0.654
junba	jund	3583682	3576398	7955.ENSDARP00000109347	7955.ENSDARP00000088526	0	0	0	0.915	0.080	0.611	0	0.836	0.653
timp2b	irg1l	3577331	3575927	7955.ENSDARP00000092838	7955.ENSDARP00000085591	0	0	0	0	0.150	0	0	0.609	0.653
vegfab	jun	3588320	3572378	7955.ENSDARP00000120079	7955.ENSDARP00000063911	0	0	0	0	0.060	0.250	0	0.544	0.650
fos	pparg	3569704	3569391	7955.ENSDARP00000043297	7955.ENSDARP00000039949	0	0	0	0	0	0.150	0	0.604	0.649
ENSDARG00000091234	socs3b	3585013	3578110	7955.ENSDARP00000111797	7955.ENSDARP00000096314	0	0	0	0	0.641	0.063	0	0	0.649
nrip1b	pparg	3576822	3569391	7955.ENSDARP00000090572	7955.ENSDARP00000039949	0	0	0	0	0	0.379	0	0.455	0.647
nfkbiz	tnfaip3	3590965	3568856	7955.ENSDARP00000126959	7955.ENSDARP00000032728	0	0	0	0	0.284	0.047	0	0.523	0.646
jun	traf6	3572378	3569140	7955.ENSDARP00000063911	7955.ENSDARP00000036715	0	0	0	0	0	0.058	0	0.639	0.645
hspb9	cryaa	3580719	3573442	7955.ENSDARP00000103607	7955.ENSDARP00000070021	0	0	0	0	0	0	0	0.644	0.644
mmp9	socs3a	3572206	3569292	7955.ENSDARP00000062844	7955.ENSDARP00000038723	0	0	0	0	0.420	0	0	0.408	0.643
akt3	hsp90aa1.2	3585094	3568356	7955.ENSDARP00000111940	7955.ENSDARP00000026065	0	0	0	0	0.057	0.436	0	0.381	0.642
arnt2	sim2	3584184	3583793	7955.ENSDARP00000110276	7955.ENSDARP00000109549	0	0	0	0.739	0	0.551	0	0.790	0.642
vegfab	cxcr4a	3588320	3574351	7955.ENSDARP00000120079	7955.ENSDARP00000074800	0	0	0	0	0	0	0	0.642	0.642
ankrd1a	ttnb	3578564	3567737	7955.ENSDARP00000098001	7955.ENSDARP00000019957	0	0	0	0	0.176	0.276	0	0.448	0.641
ddit4	ncbp2	3591132	3567807	7955.ENSDARP00000127401	7955.ENSDARP00000020688	0	0	0	0	0	0.640	0	0	0.640
junbb	jund	3581494	3576398	7955.ENSDARP00000105289	7955.ENSDARP00000088526	0	0	0	0.922	0.064	0.611	0	0.709	0.640
traf7	cd40	3587950	3586224	7955.ENSDARP00000119094	7955.ENSDARP00000114636	0	0	0	0	0.062	0.448	0	0.359	0.639
mmp9	flt1	3572206	3565929	7955.ENSDARP00000062844	7955.ENSDARP00000002466	0	0	0	0	0.061	0.054	0	0.626	0.639
egr2a	jun	3573863	3572378	7955.ENSDARP00000072456	7955.ENSDARP00000063911	0	0	0	0	0.062	0.148	0	0.585	0.639
fos	ptgs2b	3569704	3566078	7955.ENSDARP00000043297	7955.ENSDARP00000003684	0	0	0	0	0.062	0	0	0.629	0.638
erbb2	pdgfab	3579192	3571131	7955.ENSDARP00000099586	7955.ENSDARP00000055992	0	0	0	0	0	0.107	0.600	0.070	0.638
MMEL1	tac1	3570087	3566377	7955.ENSDARP00000047615	7955.ENSDARP00000006554	0	0	0	0	0	0	0	0.637	0.637
mmp9	pparg	3572206	3569391	7955.ENSDARP00000062844	7955.ENSDARP00000039949	0	0	0	0	0	0	0	0.637	0.637
MTMR4	ppm1e	3582595	3572320	7955.ENSDARP00000107301	7955.ENSDARP00000063550	0	0	0	0	0	0	0	0.637	0.637
LOC560618	kdr	3581015	3570221	7955.ENSDARP00000104347	7955.ENSDARP00000049203	0	0	0	0	0.063	0.056	0	0.622	0.636
junbb	socs3a	3581494	3569292	7955.ENSDARP00000105289	7955.ENSDARP00000038723	0	0	0	0	0.627	0	0	0.065	0.636
bcl3	jun	3585204	3572378	7955.ENSDARP00000112109	7955.ENSDARP00000063911	0	0	0	0	0.061	0.162	0	0.573	0.635
aox5	uox	3578165	3568436	7955.ENSDARP00000096495	7955.ENSDARP00000026870	0.206	0	0	0	0.064	0	0	0.548	0.634
sfmbt2	rsf1a	3586004	3579920	7955.ENSDARP00000114062	7955.ENSDARP00000101510	0	0	0	0	0.101	0	0	0.610	0.634
irg1l	ENSDARG00000005419	3575927	3565915	7955.ENSDARP00000085591	7955.ENSDARP00000002293	0	0	0	0	0.569	0	0	0.184	0.633
socs3a	ENSDARG00000005419	3569292	3565915	7955.ENSDARP00000038723	7955.ENSDARP00000002293	0	0	0	0	0.220	0	0	0.548	0.632
SNCAIP	tmem178b	3579120	3569116	7955.ENSDARP00000099420	7955.ENSDARP00000036408	0	0	0	0	0	0	0	0.632	0.632
egln3	vegfab	3590130	3588320	7955.ENSDARP00000124991	7955.ENSDARP00000120079	0	0	0	0	0.061	0	0	0.621	0.629
tbc1d9	ucp2	3586367	3572295	7955.ENSDARP00000115027	7955.ENSDARP00000063358	0	0	0	0	0	0	0	0.628	0.628
pdgfab	igf1ra	3571131	3567458	7955.ENSDARP00000055992	7955.ENSDARP00000017066	0	0	0	0	0	0	0.600	0.104	0.626
pdgfab	igf1rb	3571131	3569982	7955.ENSDARP00000055992	7955.ENSDARP00000046541	0	0	0	0	0	0	0.600	0.104	0.626
mapk10	atf3	3586032	3581414	7955.ENSDARP00000114143	7955.ENSDARP00000105140	0	0	0	0	0	0.288	0	0.496	0.625
fos	traf6	3569704	3569140	7955.ENSDARP00000043297	7955.ENSDARP00000036715	0	0	0	0	0	0.276	0	0.503	0.625
KCNA4	dlgap1	3580689	3570895	7955.ENSDARP00000103530	7955.ENSDARP00000054451	0	0	0	0	0.074	0.213	0	0.526	0.624
MAP3K13	mapk8ip2	3588486	3576034	7955.ENSDARP00000120489	7955.ENSDARP00000086466	0	0	0	0	0.062	0.375	0	0.409	0.623
mapk8ip2	map3k12	3576034	3572134	7955.ENSDARP00000086466	7955.ENSDARP00000062431	0	0	0	0	0.062	0.375	0	0.409	0.623
cldn15lb	cldn15a	3576641	3570666	7955.ENSDARP00000089758	7955.ENSDARP00000052976	0	0	0	0.903	0	0	0.600	0.609	0.622
crybb1l2	lgsn	3576935	3568245	7955.ENSDARP00000091082	7955.ENSDARP00000025002	0	0	0	0	0.080	0	0	0.606	0.622
pde6d	grk1a	3580164	3574635	7955.ENSDARP00000102162	7955.ENSDARP00000076182	0	0	0	0	0	0.173	0	0.560	0.621
eef2a.1	hspbp1	3587552	3568269	7955.ENSDARP00000118068	7955.ENSDARP00000025210	0.090	0	0	0	0.285	0.387	0	0.162	0.621
ENSDARG00000026383	ugt5a1	3590880	3568258	7955.ENSDARP00000126789	7955.ENSDARP00000025103	0	0	0	0	0	0.081	0	0.603	0.619
or119-2	gna11b	3571789	3569805	7955.ENSDARP00000060125	7955.ENSDARP00000044410	0	0	0	0	0	0	0	0.619	0.619
ENSDARG00000079066	mmp9	3579939	3572206	7955.ENSDARP00000101569	7955.ENSDARP00000062844	0	0	0	0	0.062	0.153	0	0.557	0.617
LOC560018	lgsn	3580444	3568245	7955.ENSDARP00000102914	7955.ENSDARP00000025002	0	0	0	0	0.059	0	0	0.610	0.617
mapk10	traf6	3586032	3569140	7955.ENSDARP00000114143	7955.ENSDARP00000036715	0	0	0	0	0.062	0.175	0	0.545	0.617
cd40	ENSDARG00000005419	3586224	3565915	7955.ENSDARP00000114636	7955.ENSDARP00000002293	0	0	0	0	0.157	0	0	0.563	0.616
zgc:152945	mmp9	3573087	3572206	7955.ENSDARP00000068111	7955.ENSDARP00000062844	0	0	0	0	0.063	0	0	0.607	0.616
LOC558859	cacnb4a	3574650	3567957	7955.ENSDARP00000076233	7955.ENSDARP00000022331	0	0	0	0	0.062	0	0.600	0.054	0.614
LOC557824	hspb1	3591850	3571796	7955.ENSDARP00000128969	7955.ENSDARP00000060161	0	0	0	0	0.061	0.105	0	0.578	0.614
ghrb	igf1rb	3586168	3569982	7955.ENSDARP00000114485	7955.ENSDARP00000046541	0	0	0	0	0.048	0.067	0	0.601	0.614
mpi	ugp2a	3589912	3566319	7955.ENSDARP00000124229	7955.ENSDARP00000006047	0	0	0	0	0.064	0	0	0.605	0.614
LOC563561	ctsh	3574608	3571814	7955.ENSDARP00000076047	7955.ENSDARP00000060244	0	0	0	0	0	0	0	0.613	0.613
serpine1	mthfr	3574169	3573356	7955.ENSDARP00000073803	7955.ENSDARP00000069553	0	0	0	0	0	0	0	0.613	0.613
phkg1b	zgc:77112	3577135	3566337	7955.ENSDARP00000091979	7955.ENSDARP00000006228	0	0	0	0	0	0.050	0.600	0.065	0.613
ENSDARG00000045094	skilb	3588381	3581612	7955.ENSDARP00000120222	7955.ENSDARP00000105507	0	0	0	0	0.065	0.429	0	0.333	0.612
mmp9	acp5a	3572206	3567504	7955.ENSDARP00000062844	7955.ENSDARP00000017532	0	0	0	0	0.087	0	0	0.592	0.612
ENSDARG00000045094	skila	3588381	3571214	7955.ENSDARP00000120222	7955.ENSDARP00000056521	0	0	0	0	0.065	0.429	0	0.333	0.612
mapk10	ptpn5	3586032	3579618	7955.ENSDARP00000114143	7955.ENSDARP00000100744	0	0	0	0	0.068	0	0.600	0.043	0.612
socs3b	ENSDARG00000005419	3578110	3565915	7955.ENSDARP00000096314	7955.ENSDARP00000002293	0	0	0	0	0.234	0	0	0.513	0.611
taok1a	srgap3	3580402	3575117	7955.ENSDARP00000102777	7955.ENSDARP00000079269	0	0	0	0	0.063	0	0	0.602	0.611
stab2	ELMO3	3586950	3572034	7955.ENSDARP00000116540	7955.ENSDARP00000061737	0	0	0	0	0.062	0.114	0	0.569	0.611
arid4b	CECR2	3582881	3579722	7955.ENSDARP00000107839	7955.ENSDARP00000100992	0	0	0	0	0.065	0.383	0	0.381	0.611
runx1	kdr	3571127	3570221	7955.ENSDARP00000055967	7955.ENSDARP00000049203	0	0	0	0	0	0	0	0.610	0.610
hsf4	cryba1l1	3584591	3570078	7955.ENSDARP00000111022	7955.ENSDARP00000047524	0	0	0	0	0	0	0	0.610	0.610
fos	crema	3569704	3567866	7955.ENSDARP00000043297	7955.ENSDARP00000021338	0	0	0	0	0.059	0.173	0	0.540	0.610
slco3a1	slc2a3b	3567816	3566602	7955.ENSDARP00000020823	7955.ENSDARP00000008780	0	0	0	0	0.043	0	0	0.610	0.610
zgc:66382	zgc:136739	3589969	3577193	7955.ENSDARP00000124424	7955.ENSDARP00000092237	0	0	0	0	0	0	0	0.610	0.610
cldn15a	cldn15la	3570666	3568310	7955.ENSDARP00000052976	7955.ENSDARP00000025611	0	0	0	0.911	0.058	0	0.600	0.103	0.609
cryaa	crygn2	3573442	3569515	7955.ENSDARP00000070021	7955.ENSDARP00000041348	0	0	0	0	0.239	0.057	0	0.499	0.609
desi1a	pnp4a	3570196	3568816	7955.ENSDARP00000048870	7955.ENSDARP00000032177	0	0	0	0	0	0	0	0.609	0.609
tnfaip3	ENSDARG00000005419	3568856	3565915	7955.ENSDARP00000032728	7955.ENSDARP00000002293	0	0	0	0	0.196	0.347	0	0.316	0.609
slc45a1	rbp7b	3588102	3577658	7955.ENSDARP00000119495	7955.ENSDARP00000094267	0	0	0	0	0	0	0	0.608	0.608
rasgrp3	cacnb4a	3584669	3567957	7955.ENSDARP00000111159	7955.ENSDARP00000022331	0	0	0	0	0.061	0	0.600	0	0.608
mmp9	fosl1a	3572206	3566925	7955.ENSDARP00000062844	7955.ENSDARP00000011823	0	0	0	0	0.059	0.056	0	0.593	0.607
ENSDARG00000077608	slc26a1	3576765	3574224	7955.ENSDARP00000090342	7955.ENSDARP00000074045	0	0	0	0	0	0	0	0.607	0.607
szt2	sesn3	3580681	3575387	7955.ENSDARP00000103515	7955.ENSDARP00000081388	0	0	0	0	0	0.598	0	0.063	0.607
fosl2	socs3b	3585283	3578110	7955.ENSDARP00000112244	7955.ENSDARP00000096314	0	0	0	0	0.502	0	0	0.244	0.607
lrp2a	apbb1	3583075	3580210	7955.ENSDARP00000108215	7955.ENSDARP00000102273	0	0	0	0	0	0.169	0	0.546	0.606
ENSDARG00000023527	serpine1	3576861	3574169	7955.ENSDARP00000090751	7955.ENSDARP00000073803	0	0	0	0	0	0	0	0.606	0.606
atf3	ENSDARG00000005419	3581414	3565915	7955.ENSDARP00000105140	7955.ENSDARP00000002293	0	0	0	0	0.230	0	0	0.509	0.606
PCSK6	tmem37	3582949	3574789	7955.ENSDARP00000107970	7955.ENSDARP00000076825	0	0	0	0	0	0	0	0.606	0.606
cel.1	zgc:63602	3586938	3571408	7955.ENSDARP00000116496	7955.ENSDARP00000057698	0	0	0	0	0	0	0.600	0.055	0.605
dnajb1b	hspb1	3588833	3571796	7955.ENSDARP00000121420	7955.ENSDARP00000060161	0	0	0	0	0.069	0.114	0	0.559	0.604
jmjd6	ENSDARG00000076213	3582916	3575502	7955.ENSDARP00000107901	7955.ENSDARP00000082250	0	0	0	0	0	0.385	0	0.381	0.603
muc13b	vil1	3580439	3571654	7955.ENSDARP00000102897	7955.ENSDARP00000059227	0	0	0	0	0.519	0	0	0.205	0.601
scospondin	ttnb	3576401	3567737	7955.ENSDARP00000088544	7955.ENSDARP00000019957	0	0	0	0	0.069	0.363	0	0.381	0.600
slc14a2	rhcgb	3573089	3570753	7955.ENSDARP00000068116	7955.ENSDARP00000053517	0	0	0	0	0	0	0	0.600	0.600
ptpn5	mknk2b	3579618	3567649	7955.ENSDARP00000100744	7955.ENSDARP00000019044	0	0	0	0	0	0	0	0.600	0.600
cldn15lb	cldn15la	3576641	3568310	7955.ENSDARP00000089758	7955.ENSDARP00000025611	0	0	0	0.945	0	0	0.600	0.059	0.600
zgc:163052	laptm4b	3578444	3570517	7955.ENSDARP00000097694	7955.ENSDARP00000052079	0	0	0	0	0	0	0	0.600	0.600
cel.1	ch25hl1.1	3586938	3571378	7955.ENSDARP00000116496	7955.ENSDARP00000057552	0	0	0	0	0	0	0.600	0	0.600
grifin	pane1	3570261	3569261	7955.ENSDARP00000049686	7955.ENSDARP00000038262	0	0	0	0	0	0	0	0.599	0.599
ENSDARG00000040284	atf3	3591975	3581414	7955.ENSDARP00000129242	7955.ENSDARP00000105140	0	0	0	0	0.577	0	0	0.089	0.598
fkbp5	hsp90aa1.2	3569280	3568356	7955.ENSDARP00000038578	7955.ENSDARP00000026065	0	0	0	0	0.087	0.374	0	0.354	0.598
LOC564844	pc	3576409	3573096	7955.ENSDARP00000088599	7955.ENSDARP00000068144	0	0	0	0	0.062	0.257	0	0.469	0.597
nr2e3	nrip1b	3584611	3576822	7955.ENSDARP00000111061	7955.ENSDARP00000090572	0	0	0	0	0	0.379	0	0.379	0.597
hsf4	hsp70	3584591	3566765	7955.ENSDARP00000111022	7955.ENSDARP00000010413	0	0	0	0	0.044	0.379	0	0.374	0.596
col9a1	matn3a	3589016	3576985	7955.ENSDARP00000121882	7955.ENSDARP00000091381	0	0	0	0	0.061	0.068	0	0.575	0.595
ppp1r9bb	mapk8ip2	3579954	3576034	7955.ENSDARP00000101607	7955.ENSDARP00000086466	0	0	0	0	0.085	0	0	0.575	0.594
mlxip	VPS37C	3574845	3572991	7955.ENSDARP00000077137	7955.ENSDARP00000067620	0	0	0	0	0	0	0	0.593	0.593
akt3	traf6	3585094	3569140	7955.ENSDARP00000111940	7955.ENSDARP00000036715	0	0	0	0	0.061	0.269	0	0.454	0.592
tet1	dnmt3aa	3580978	3568636	7955.ENSDARP00000104252	7955.ENSDARP00000029456	0	0	0	0	0.072	0	0	0.578	0.591
irs4a	jun	3584131	3572378	7955.ENSDARP00000110181	7955.ENSDARP00000063911	0	0	0	0	0.058	0	0	0.584	0.591
ppp1r15a	zgc:77112	3576953	3566337	7955.ENSDARP00000091169	7955.ENSDARP00000006228	0	0	0	0	0	0	0	0.591	0.591
timp2b	ENSDARG00000005419	3577331	3565915	7955.ENSDARP00000092838	7955.ENSDARP00000002293	0	0	0	0	0.181	0	0	0.522	0.591
tbc1d9	RAB43	3586367	3574822	7955.ENSDARP00000115027	7955.ENSDARP00000076952	0	0	0	0	0.074	0.097	0	0.549	0.590
xirp1	ttnb	3569625	3567737	7955.ENSDARP00000042412	7955.ENSDARP00000019957	0	0	0	0	0.458	0.082	0	0.241	0.590
lsm6	ctu1	3588146	3566653	7955.ENSDARP00000119629	7955.ENSDARP00000009303	0	0	0	0	0.062	0	0	0.580	0.589
wibg	ncbp2	3573003	3567807	7955.ENSDARP00000067667	7955.ENSDARP00000020688	0	0	0	0	0.074	0	0	0.575	0.589
cd40	mapk10	3586224	3586032	7955.ENSDARP00000114636	7955.ENSDARP00000114143	0	0	0	0	0	0.551	0	0.122	0.588
ENSDARG00000079066	ENSDARG00000023527	3579939	3576861	7955.ENSDARP00000101569	7955.ENSDARP00000090751	0	0	0	0	0	0	0	0.587	0.588
jun	pdcd4b	3572378	3565923	7955.ENSDARP00000063911	7955.ENSDARP00000002420	0	0	0	0	0	0	0	0.587	0.587
akt3	ppp2r5d	3585094	3577460	7955.ENSDARP00000111940	7955.ENSDARP00000093469	0	0	0	0	0.064	0.378	0	0.348	0.587
erbb2	hspb1	3579192	3571796	7955.ENSDARP00000099586	7955.ENSDARP00000060161	0	0	0	0	0.062	0.378	0	0.350	0.587
cyp7a1a	hnf4a	3585918	3585567	7955.ENSDARP00000113850	7955.ENSDARP00000112924	0	0	0	0	0.063	0.159	0	0.517	0.586
bfsp2	lim2.4	3584661	3577907	7955.ENSDARP00000111147	7955.ENSDARP00000095312	0	0	0	0	0.059	0	0	0.579	0.586
jakmip2	thsd7a	3586219	3575491	7955.ENSDARP00000114621	7955.ENSDARP00000082128	0	0	0	0	0.065	0	0	0.574	0.584
egln3	trappc6b	3590130	3566355	7955.ENSDARP00000124991	7955.ENSDARP00000006381	0	0	0	0	0.062	0	0	0.574	0.583
cryaa	bag3	3573442	3571405	7955.ENSDARP00000070021	7955.ENSDARP00000057688	0	0	0	0	0.048	0.250	0	0.463	0.583
TBC1D9B	RAB43	3574995	3574822	7955.ENSDARP00000078232	7955.ENSDARP00000076952	0	0	0	0	0.060	0.097	0	0.549	0.583
LOC793137	fbp2	3575803	3567684	7955.ENSDARP00000084606	7955.ENSDARP00000019407	0	0	0	0	0.062	0	0	0.573	0.582
pnp4b	uox	3569587	3568436	7955.ENSDARP00000041992	7955.ENSDARP00000026870	0	0	0	0	0.239	0	0	0.474	0.582
elovl5	lgsn	3568500	3568245	7955.ENSDARP00000027516	7955.ENSDARP00000025002	0	0	0	0	0.048	0	0	0.578	0.581
mmp9	ptgs2b	3572206	3566078	7955.ENSDARP00000062844	7955.ENSDARP00000003684	0	0	0	0	0	0	0	0.581	0.581
egr2a	fos	3573863	3569704	7955.ENSDARP00000072456	7955.ENSDARP00000043297	0	0	0	0	0.198	0.080	0	0.478	0.581
pparg	tcap	3569391	3568492	7955.ENSDARP00000039949	7955.ENSDARP00000027408	0	0	0	0	0	0	0	0.581	0.581
lim2.4	mipb	3577907	3566250	7955.ENSDARP00000095312	7955.ENSDARP00000005361	0	0	0	0	0.100	0	0	0.553	0.580
irg1l	mmp9	3575927	3572206	7955.ENSDARP00000085591	7955.ENSDARP00000062844	0	0	0	0	0.328	0	0	0.402	0.580
pparg	ptgs2b	3569391	3566078	7955.ENSDARP00000039949	7955.ENSDARP00000003684	0	0	0	0	0	0	0	0.580	0.580
hsf4	opcml	3584591	3567106	7955.ENSDARP00000111022	7955.ENSDARP00000013509	0	0	0	0	0	0	0	0.580	0.580
mmp9	fos	3572206	3569704	7955.ENSDARP00000062844	7955.ENSDARP00000043297	0	0	0	0	0.091	0.056	0	0.550	0.580
tet3	dnmt3aa	3586467	3568636	7955.ENSDARP00000115297	7955.ENSDARP00000029456	0	0	0	0	0.061	0	0	0.571	0.579
LOC792854	gys2	3585134	3565983	7955.ENSDARP00000112004	7955.ENSDARP00000002983	0	0	0	0	0.061	0.539	0	0.107	0.579
ttc4	ahsa1	3572589	3568858	7955.ENSDARP00000065211	7955.ENSDARP00000032736	0	0	0	0	0.133	0.153	0	0.474	0.579
mthfr	mthfd1l	3573356	3572060	7955.ENSDARP00000069553	7955.ENSDARP00000061913	0.207	0	0	0	0.062	0	0	0.480	0.579
mmp13a	irg1l	3582656	3575927	7955.ENSDARP00000107423	7955.ENSDARP00000085591	0	0	0	0	0.327	0	0	0.400	0.578
tgfbr2a	LOC559222	3574807	3573148	7955.ENSDARP00000076901	7955.ENSDARP00000068426	0	0	0	0.770	0.063	0.538	0	0.283	0.574
egln3	kbtbd12	3590130	3569242	7955.ENSDARP00000124991	7955.ENSDARP00000038002	0	0	0	0	0	0	0	0.574	0.574
col9a1	cmn	3589016	3583286	7955.ENSDARP00000121882	7955.ENSDARP00000108611	0	0	0	0	0.574	0	0	0	0.574
ptpn21	dusp4	3586641	3572669	7955.ENSDARP00000115700	7955.ENSDARP00000065663	0	0	0	0	0	0.099	0	0.547	0.574
LOC799102	b3gnt7	3579488	3571158	7955.ENSDARP00000100382	7955.ENSDARP00000056168	0	0	0	0	0	0	0	0.573	0.573
socs9	tyk2	3580150	3570981	7955.ENSDARP00000102133	7955.ENSDARP00000055123	0	0	0	0	0	0.253	0	0.451	0.572
cyp7a1a	abcg1	3585918	3576146	7955.ENSDARP00000113850	7955.ENSDARP00000087241	0	0	0	0	0	0.046	0	0.570	0.572
nr6a1b	nrip1b	3583842	3576822	7955.ENSDARP00000109637	7955.ENSDARP00000090572	0	0	0	0	0	0.379	0	0.340	0.572
nes	ncam1b	3585160	3567841	7955.ENSDARP00000112046	7955.ENSDARP00000021088	0	0	0	0	0.065	0	0	0.561	0.571
MICAL1	plxnb3	3582458	3567351	7955.ENSDARP00000107051	7955.ENSDARP00000016098	0	0	0	0	0	0.347	0	0.370	0.571
KCNA4	kcnk5a	3580689	3569051	7955.ENSDARP00000103530	7955.ENSDARP00000035431	0	0	0	0	0	0	0	0.570	0.570
hspb1	bag3	3571796	3571405	7955.ENSDARP00000060161	7955.ENSDARP00000057688	0	0	0	0	0.064	0.250	0	0.437	0.570
jun	itpkb	3572378	3567006	7955.ENSDARP00000063911	7955.ENSDARP00000012557	0	0	0	0	0.056	0	0	0.564	0.570
serpine1	mmp15b	3574169	3566127	7955.ENSDARP00000073803	7955.ENSDARP00000004149	0	0	0	0	0.062	0.092	0	0.536	0.570
LOC560018	lim2.4	3580444	3577907	7955.ENSDARP00000102914	7955.ENSDARP00000095312	0	0	0	0	0.055	0	0	0.564	0.570
AGO1	LOC566106	3591951	3574911	7955.ENSDARP00000129194	7955.ENSDARP00000077707	0	0	0	0	0.059	0	0	0.562	0.570
acanb	mmp15b	3590091	3566127	7955.ENSDARP00000124852	7955.ENSDARP00000004149	0	0	0	0	0	0.096	0	0.543	0.569
prkar1ab	akap2	3577976	3577186	7955.ENSDARP00000095574	7955.ENSDARP00000092205	0	0	0	0	0	0.541	0	0.100	0.569
LOC799204	irak3	3581580	3572899	7955.ENSDARP00000105440	7955.ENSDARP00000067130	0	0	0	0	0.061	0.375	0	0.326	0.569
vegfab	ENSDARG00000063316	3588320	3576096	7955.ENSDARP00000120079	7955.ENSDARP00000086853	0	0	0	0	0	0	0	0.568	0.568
acsl5	acot7	3589836	3587851	7955.ENSDARP00000123999	7955.ENSDARP00000118830	0.070	0	0	0	0.063	0	0	0.545	0.568
ddit4	fosb	3591132	3586006	7955.ENSDARP00000127401	7955.ENSDARP00000114070	0	0	0	0	0	0	0	0.568	0.568
LOC557824	ENSDARG00000037403	3591850	3569745	7955.ENSDARP00000128969	7955.ENSDARP00000043742	0	0	0.441	0.792	0.196	0.378	0	0.476	0.568
crp3	ENSDARG00000005419	3571194	3565915	7955.ENSDARP00000056381	7955.ENSDARP00000002293	0	0	0	0	0.062	0	0	0.556	0.566
saga	grk1b	3587296	3566702	7955.ENSDARP00000117456	7955.ENSDARP00000009810	0	0	0	0	0.047	0.070	0	0.550	0.566
lgsn	mipb	3568245	3566250	7955.ENSDARP00000025002	7955.ENSDARP00000005361	0	0	0	0	0.059	0	0	0.558	0.566
ttc4	hspbp1	3572589	3568269	7955.ENSDARP00000065211	7955.ENSDARP00000025210	0	0	0	0	0.065	0.068	0	0.541	0.565
junbb	zgc:175128	3581494	3580237	7955.ENSDARP00000105289	7955.ENSDARP00000102334	0	0	0	0	0.138	0.148	0	0.456	0.565
fosb	egr2a	3586006	3573863	7955.ENSDARP00000114070	7955.ENSDARP00000072456	0	0	0	0	0.239	0.080	0	0.429	0.565
serpine1	tgfbr1b	3574169	3572066	7955.ENSDARP00000073803	7955.ENSDARP00000061972	0.042	0	0	0	0	0.042	0	0.565	0.565
LOC560018	tcap	3580444	3568492	7955.ENSDARP00000102914	7955.ENSDARP00000027408	0	0	0	0	0	0	0	0.564	0.564
mid1	sparcl1	3575169	3574967	7955.ENSDARP00000079688	7955.ENSDARP00000078028	0	0	0	0	0.048	0	0	0.561	0.564
acsl5	abl2	3589836	3569553	7955.ENSDARP00000123999	7955.ENSDARP00000041696	0.042	0	0	0	0.061	0.068	0	0.542	0.564
LOC557824	hsp70	3591850	3566765	7955.ENSDARP00000128969	7955.ENSDARP00000010413	0	0	0.442	0.794	0.196	0.378	0	0.438	0.564
vegfab	pparg	3588320	3569391	7955.ENSDARP00000120079	7955.ENSDARP00000039949	0	0	0	0	0	0	0	0.564	0.564
zgc:153637	crema	3579928	3567866	7955.ENSDARP00000101531	7955.ENSDARP00000021338	0	0	0	0	0.050	0.384	0	0.315	0.564
fos	acp5a	3569704	3567504	7955.ENSDARP00000043297	7955.ENSDARP00000017532	0	0	0	0	0	0	0	0.564	0.564
mpi	LOC564844	3589912	3576409	7955.ENSDARP00000124229	7955.ENSDARP00000088599	0	0	0	0	0	0	0	0.563	0.563
arid4b	fam60a	3582881	3582610	7955.ENSDARP00000107839	7955.ENSDARP00000107328	0	0	0	0	0	0.541	0	0.087	0.563
acanb	ncam1b	3590091	3567841	7955.ENSDARP00000124852	7955.ENSDARP00000021088	0	0	0	0	0.061	0	0	0.553	0.562
cryba2a	lgsn	3569506	3568245	7955.ENSDARP00000041268	7955.ENSDARP00000025002	0	0	0	0	0.142	0	0	0.510	0.562
crygmx	ush2a	3578128	3575299	7955.ENSDARP00000096373	7955.ENSDARP00000080636	0	0	0	0	0	0	0	0.562	0.562
cpla2	SLC4A8	3576848	3570067	7955.ENSDARP00000090686	7955.ENSDARP00000047415	0	0	0	0	0.061	0	0	0.552	0.561
SLC4A8	pla2g4a	3570067	3568180	7955.ENSDARP00000047415	7955.ENSDARP00000024335	0	0	0	0	0.061	0	0	0.552	0.561
pc	mthfd1l	3573096	3572060	7955.ENSDARP00000068144	7955.ENSDARP00000061913	0	0	0	0	0.118	0.399	0	0.239	0.561
AGO1	MDGA1	3591951	3578478	7955.ENSDARP00000129194	7955.ENSDARP00000097773	0	0	0	0	0	0	0	0.560	0.560
hnf4a	jun	3585567	3572378	7955.ENSDARP00000112924	7955.ENSDARP00000063911	0	0	0	0	0	0	0	0.560	0.560
irs4a	socs3a	3584131	3569292	7955.ENSDARP00000110181	7955.ENSDARP00000038723	0	0	0	0	0	0.170	0	0.492	0.560
cryaa	grifin	3573442	3570261	7955.ENSDARP00000070021	7955.ENSDARP00000049686	0	0	0	0	0.078	0.047	0	0.539	0.559
LOC564844	bin2b	3576409	3567255	7955.ENSDARP00000088599	7955.ENSDARP00000015168	0	0	0	0	0	0	0	0.559	0.559
LOC565130	grk1b	3575276	3566702	7955.ENSDARP00000080428	7955.ENSDARP00000009810	0	0	0	0	0	0	0	0.558	0.558
crybb1l2	grifin	3576935	3570261	7955.ENSDARP00000091082	7955.ENSDARP00000049686	0	0	0	0	0.059	0	0	0.550	0.558
stab2	pgbd5	3586950	3569160	7955.ENSDARP00000116540	7955.ENSDARP00000037007	0	0	0	0	0	0	0	0.557	0.557
glrx	atp7a	3588613	3570962	7955.ENSDARP00000120838	7955.ENSDARP00000054976	0.106	0	0	0	0.064	0.287	0	0.345	0.557
zgc:158343	htra1a	3574897	3570126	7955.ENSDARP00000077628	7955.ENSDARP00000048135	0	0	0	0	0	0	0	0.556	0.556
sqrdl	hephl1	3587416	3574763	7955.ENSDARP00000117779	7955.ENSDARP00000076731	0.042	0	0	0	0.058	0	0	0.547	0.556
noxo1a	OTOP1	3575829	3568984	7955.ENSDARP00000084803	7955.ENSDARP00000034453	0	0	0	0	0	0	0	0.555	0.555
mb	zgc:152945	3588416	3573087	7955.ENSDARP00000120315	7955.ENSDARP00000068111	0	0	0	0	0.048	0	0	0.552	0.555
wu:fb59d01	plac8.1	3584227	3572438	7955.ENSDARP00000110352	7955.ENSDARP00000064213	0	0	0	0	0.554	0	0	0	0.554
jun	crema	3572378	3567866	7955.ENSDARP00000063911	7955.ENSDARP00000021338	0	0	0	0	0	0.255	0	0.427	0.554
cyp7a1a	LOC793137	3585918	3575803	7955.ENSDARP00000113850	7955.ENSDARP00000084606	0	0	0	0	0.065	0.044	0	0.542	0.554
fosb	LOC557486	3586006	3579366	7955.ENSDARP00000114070	7955.ENSDARP00000100072	0	0	0	0	0.058	0.173	0	0.474	0.554
TBC1D9B	lamtor2	3574995	3571495	7955.ENSDARP00000078232	7955.ENSDARP00000058324	0	0	0	0	0.062	0	0	0.545	0.554
LOC560018	crygn2	3580444	3569515	7955.ENSDARP00000102914	7955.ENSDARP00000041348	0	0	0	0	0.072	0	0	0.538	0.553
MAP3K2	ppm1e	3575948	3572320	7955.ENSDARP00000085803	7955.ENSDARP00000063550	0	0	0	0	0.066	0.249	0	0.412	0.552
hsf4	hsp90aa1.2	3584591	3568356	7955.ENSDARP00000111022	7955.ENSDARP00000026065	0	0	0	0	0.055	0.391	0	0.284	0.551
ldb1a	dusp4	3582829	3572669	7955.ENSDARP00000107739	7955.ENSDARP00000065663	0	0	0	0	0.061	0	0	0.542	0.551
acanb	col9a1	3590091	3589016	7955.ENSDARP00000124852	7955.ENSDARP00000121882	0	0	0	0	0.062	0	0	0.540	0.550
adam8b	il6st	3572779	3569945	7955.ENSDARP00000066470	7955.ENSDARP00000046044	0	0	0	0	0	0	0	0.550	0.550
nme2a	elovl4b	3583971	3571189	7955.ENSDARP00000109871	7955.ENSDARP00000056327	0	0	0	0	0.098	0	0	0.521	0.549
btbd2	mknk2b	3575261	3567649	7955.ENSDARP00000080348	7955.ENSDARP00000019044	0	0.002	0	0	0.049	0	0	0.546	0.549
zgc:158659	irs4a	3590070	3584131	7955.ENSDARP00000124781	7955.ENSDARP00000110181	0	0	0	0	0.061	0.375	0	0.293	0.548
nr3c2	hsd20b2	3581130	3577023	7955.ENSDARP00000104593	7955.ENSDARP00000091542	0	0	0	0	0	0	0	0.548	0.548
SIPA1	plek2	3578540	3566757	7955.ENSDARP00000097957	7955.ENSDARP00000010322	0	0	0	0	0	0	0	0.548	0.548
sesn3	cacna2d2	3575387	3571323	7955.ENSDARP00000081388	7955.ENSDARP00000057249	0	0	0	0	0	0	0	0.547	0.547
mmp9	adam8a	3572206	3565867	7955.ENSDARP00000062844	7955.ENSDARP00000001187	0	0	0	0	0.236	0	0	0.430	0.546
lpp	ENSDARG00000005419	3585911	3565915	7955.ENSDARP00000113831	7955.ENSDARP00000002293	0	0	0	0	0	0	0	0.546	0.546
pard3aa	mpp5a	3581059	3575080	7955.ENSDARP00000104460	7955.ENSDARP00000078936	0	0	0	0	0	0.242	0	0.426	0.546
vegfab	nes	3588320	3585160	7955.ENSDARP00000120079	7955.ENSDARP00000112046	0	0	0	0	0	0	0	0.545	0.545
xirp2b	flnca	3581550	3569960	7955.ENSDARP00000105380	7955.ENSDARP00000046217	0	0	0	0	0.062	0.098	0	0.506	0.545
fam46aa	rfx4	3570840	3568825	7955.ENSDARP00000054070	7955.ENSDARP00000032295	0	0	0	0	0.063	0	0	0.535	0.545
acsl5	pgam1a	3589836	3566333	7955.ENSDARP00000123999	7955.ENSDARP00000006201	0	0	0	0	0.048	0	0	0.541	0.544
ENSDARG00000063316	fgf6a	3576096	3566821	7955.ENSDARP00000086853	7955.ENSDARP00000010978	0	0	0	0	0	0	0	0.544	0.544
zgc:152945	mmp15b	3573087	3566127	7955.ENSDARP00000068111	7955.ENSDARP00000004149	0	0	0	0	0.061	0	0	0.534	0.544
slc12a3	slc14a2	3591252	3573089	7955.ENSDARP00000127693	7955.ENSDARP00000068116	0	0	0	0	0	0	0	0.543	0.543
atp8b1	mafk	3587639	3587609	7955.ENSDARP00000118284	7955.ENSDARP00000118205	0	0	0	0	0	0	0	0.543	0.543
ENSDARG00000063316	serpine1	3576096	3574169	7955.ENSDARP00000086853	7955.ENSDARP00000073803	0.042	0	0	0	0.059	0.158	0	0.470	0.543
jun	socs3a	3572378	3569292	7955.ENSDARP00000063911	7955.ENSDARP00000038723	0	0	0	0	0.319	0	0	0.357	0.543
MAP3K2	lamtor2	3575948	3571495	7955.ENSDARP00000085803	7955.ENSDARP00000058324	0	0	0	0	0	0	0	0.542	0.542
slc12a3	pskh1	3591252	3574144	7955.ENSDARP00000127693	7955.ENSDARP00000073709	0	0	0	0	0	0	0	0.542	0.542
tll1	MMEL1	3570899	3570087	7955.ENSDARP00000054471	7955.ENSDARP00000047615	0	0	0	0	0	0	0	0.541	0.541
WWC1	crb2b	3585715	3575057	7955.ENSDARP00000113286	7955.ENSDARP00000078740	0	0	0	0	0.048	0.169	0	0.467	0.541
ENSDARG00000038119	ENSDARG00000074828	3591699	3580675	7955.ENSDARP00000128635	7955.ENSDARP00000103489	0	0	0	0	0	0.530	0	0.065	0.541
ENSDARG00000038119	rhoua	3591699	3569968	7955.ENSDARP00000128635	7955.ENSDARP00000046359	0	0	0	0	0	0.530	0	0.065	0.541
scospondin	ush2a	3576401	3575299	7955.ENSDARP00000088544	7955.ENSDARP00000080636	0	0	0	0	0.062	0.435	0	0.205	0.541
rom1b	rom1a	3578087	3567543	7955.ENSDARP00000096234	7955.ENSDARP00000017853	0	0	0	0.973	0.532	0	0	0.781	0.541
egln3	plod1a	3590130	3574936	7955.ENSDARP00000124991	7955.ENSDARP00000077830	0	0	0	0	0.086	0	0	0.517	0.540
SLC5A10	ENSDARG00000052700	3580485	3573273	7955.ENSDARP00000103022	7955.ENSDARP00000069088	0	0	0	0	0	0	0	0.540	0.540
lpp	jun	3585911	3572378	7955.ENSDARP00000113831	7955.ENSDARP00000063911	0	0	0	0	0	0	0	0.539	0.539
pip5k1cb	orai1b	3589786	3568007	7955.ENSDARP00000123825	7955.ENSDARP00000022726	0	0	0	0	0	0	0	0.539	0.539
tgm2l	pparg	3588285	3569391	7955.ENSDARP00000119989	7955.ENSDARP00000039949	0	0	0	0	0	0	0	0.539	0.539
cyp2k6	ch25hl1.1	3577172	3571378	7955.ENSDARP00000092100	7955.ENSDARP00000057552	0	0	0	0	0.065	0.149	0	0.467	0.539
SYNPO	INF2	3585258	3566187	7955.ENSDARP00000112197	7955.ENSDARP00000004843	0	0	0	0	0.062	0.056	0	0.520	0.538
ENSDARG00000063316	pla2g4a	3576096	3568180	7955.ENSDARP00000086853	7955.ENSDARP00000024335	0	0	0	0	0	0	0	0.538	0.538
socs3a	jdp2	3569292	3566807	7955.ENSDARP00000038723	7955.ENSDARP00000010866	0	0	0	0	0.538	0	0	0	0.538
pnp5b	zgc:77112	3568184	3566337	7955.ENSDARP00000024352	7955.ENSDARP00000006228	0	0	0	0	0	0	0	0.538	0.538
mmp9	crp3	3572206	3571194	7955.ENSDARP00000062844	7955.ENSDARP00000056381	0	0	0	0	0	0	0	0.538	0.538
ENSDARG00000043963	dctn4	3572489	3569017	7955.ENSDARP00000064545	7955.ENSDARP00000034920	0	0	0	0	0.062	0.389	0	0.258	0.537
nfatc3b	jun	3588548	3572378	7955.ENSDARP00000120657	7955.ENSDARP00000063911	0	0	0	0	0	0.357	0	0.308	0.536
kdr	itpkb	3570221	3567006	7955.ENSDARP00000049203	7955.ENSDARP00000012557	0	0	0	0	0	0	0	0.535	0.535
tnfaip2b	stxbp1b	3574470	3568372	7955.ENSDARP00000075419	7955.ENSDARP00000026241	0	0	0	0	0.103	0.386	0	0.222	0.534
WWC1	taok1a	3585715	3580402	7955.ENSDARP00000113286	7955.ENSDARP00000102777	0	0	0	0	0.048	0.170	0	0.457	0.534
cngb1a	grk1a	3576564	3574635	7955.ENSDARP00000089356	7955.ENSDARP00000076182	0	0	0	0	0.185	0	0	0.451	0.534
lsm6	mrpl17	3588146	3578859	7955.ENSDARP00000119629	7955.ENSDARP00000098731	0	0	0	0	0.533	0	0	0	0.533
ENSDARG00000045094	bmpr2b	3588381	3566574	7955.ENSDARP00000120222	7955.ENSDARP00000008469	0	0	0	0	0.063	0.261	0	0.381	0.533
hephl1	atp7a	3574763	3570962	7955.ENSDARP00000076731	7955.ENSDARP00000054976	0.102	0	0	0	0.133	0.141	0	0.383	0.532
junbb	map2k7	3581494	3570130	7955.ENSDARP00000105289	7955.ENSDARP00000048190	0	0	0	0	0	0.275	0	0.382	0.532
jund	map2k7	3576398	3570130	7955.ENSDARP00000088526	7955.ENSDARP00000048190	0	0	0	0	0	0.275	0	0.382	0.532
ppp1r15a	jun	3576953	3572378	7955.ENSDARP00000091169	7955.ENSDARP00000063911	0	0	0	0	0.361	0	0	0.297	0.532
junba	map2k7	3583682	3570130	7955.ENSDARP00000109347	7955.ENSDARP00000048190	0	0	0	0	0	0.275	0	0.382	0.532
atf3	ptgs2b	3581414	3566078	7955.ENSDARP00000105140	7955.ENSDARP00000003684	0	0	0	0	0.065	0	0	0.519	0.531
cd40	tnfaip3	3586224	3568856	7955.ENSDARP00000114636	7955.ENSDARP00000032728	0	0	0	0	0.100	0.162	0	0.429	0.531
LOC557824	mb	3591850	3588416	7955.ENSDARP00000128969	7955.ENSDARP00000120315	0	0	0	0	0	0.166	0	0.461	0.531
capn3a	tcap	3577652	3568492	7955.ENSDARP00000094244	7955.ENSDARP00000027408	0	0	0	0	0.062	0	0	0.520	0.530
zbtb22b	fbp2	3568217	3567684	7955.ENSDARP00000024683	7955.ENSDARP00000019407	0	0	0	0	0.062	0	0	0.520	0.530
fosb	ppp1r15a	3586006	3576953	7955.ENSDARP00000114070	7955.ENSDARP00000091169	0	0	0	0	0.214	0	0	0.427	0.530
mmp9	hspb1	3572206	3571796	7955.ENSDARP00000062844	7955.ENSDARP00000060161	0	0	0	0	0	0	0	0.529	0.529
mapk10	junbb	3586032	3581494	7955.ENSDARP00000114143	7955.ENSDARP00000105289	0	0	0	0	0	0.385	0	0.265	0.528
slc12a3	nr3c2	3591252	3581130	7955.ENSDARP00000127693	7955.ENSDARP00000104593	0	0	0	0	0	0	0	0.528	0.528
LOC560618	flt1	3581015	3565929	7955.ENSDARP00000104347	7955.ENSDARP00000002466	0	0	0	0	0.062	0.056	0	0.510	0.528
mapk10	junba	3586032	3583682	7955.ENSDARP00000114143	7955.ENSDARP00000109347	0	0	0	0	0	0.385	0	0.265	0.528
slc2a11b	pc	3576082	3573096	7955.ENSDARP00000086765	7955.ENSDARP00000068144	0	0	0	0	0	0	0	0.527	0.527
traf7	tmem87b	3587950	3579505	7955.ENSDARP00000119094	7955.ENSDARP00000100416	0	0	0	0	0	0	0	0.527	0.527
CDK14	hsp90aa1.2	3576982	3568356	7955.ENSDARP00000091375	7955.ENSDARP00000026065	0	0	0	0	0.061	0.406	0	0.221	0.527
SIPA1	fosl1a	3578540	3566925	7955.ENSDARP00000097957	7955.ENSDARP00000011823	0	0	0	0	0	0	0	0.527	0.527
mmp13a	jun	3582656	3572378	7955.ENSDARP00000107423	7955.ENSDARP00000063911	0	0	0	0	0	0.170	0	0.452	0.526
bfsp2	grifin	3584661	3570261	7955.ENSDARP00000111147	7955.ENSDARP00000049686	0	0	0	0	0.058	0	0	0.517	0.526
actr3b	INF2	3569868	3566187	7955.ENSDARP00000045149	7955.ENSDARP00000004843	0	0	0	0	0.062	0.249	0	0.382	0.526
sema5ba	plxnb3	3575484	3567351	7955.ENSDARP00000082097	7955.ENSDARP00000016098	0	0	0	0.541	0	0.378	0	0.541	0.526
fosb	nr4a3	3586006	3573926	7955.ENSDARP00000114070	7955.ENSDARP00000072712	0	0	0	0	0.069	0	0	0.511	0.525
cubn	sfmbt2	3591931	3586004	7955.ENSDARP00000129159	7955.ENSDARP00000114062	0	0	0	0	0	0	0	0.525	0.525
apobb	rbp2b	3587982	3583242	7955.ENSDARP00000119179	7955.ENSDARP00000108521	0	0	0	0	0.241	0	0	0.400	0.525
slc26a1	OTOP1	3574224	3568984	7955.ENSDARP00000074045	7955.ENSDARP00000034453	0	0	0	0	0.075	0	0	0.508	0.525
lrp2a	gipc1	3583075	3565905	7955.ENSDARP00000108215	7955.ENSDARP00000002204	0	0	0	0	0.063	0.197	0	0.419	0.525
atf3	pparg	3581414	3569391	7955.ENSDARP00000105140	7955.ENSDARP00000039949	0	0	0	0	0	0.150	0	0.464	0.525
egr2a	epha4b	3573863	3568712	7955.ENSDARP00000072456	7955.ENSDARP00000030606	0	0	0	0	0.049	0.072	0	0.505	0.524
erbb2	jun	3579192	3572378	7955.ENSDARP00000099586	7955.ENSDARP00000063911	0	0	0	0	0	0.173	0	0.449	0.524
anpepb	MMEL1	3583061	3570087	7955.ENSDARP00000108193	7955.ENSDARP00000047615	0.062	0	0	0	0.060	0	0	0.504	0.524
acanb	mmp13a	3590091	3582656	7955.ENSDARP00000124852	7955.ENSDARP00000107423	0	0	0	0	0	0.163	0	0.454	0.523
hsf4	bag3	3584591	3571405	7955.ENSDARP00000111022	7955.ENSDARP00000057688	0	0	0	0	0.057	0.249	0	0.381	0.523
atp8b1	abcg1	3587639	3576146	7955.ENSDARP00000118284	7955.ENSDARP00000087241	0.042	0	0	0	0	0.055	0	0.516	0.523
junba	irg1l	3583682	3575927	7955.ENSDARP00000109347	7955.ENSDARP00000085591	0	0	0	0	0.158	0	0	0.456	0.522
akt3	gys2	3585094	3565983	7955.ENSDARP00000111940	7955.ENSDARP00000002983	0.043	0	0	0	0.069	0.149	0	0.444	0.522
nr3c2	slc14a2	3581130	3573089	7955.ENSDARP00000104593	7955.ENSDARP00000068116	0	0	0	0	0	0	0	0.522	0.522
LOC793137	hsd3b1	3575803	3568298	7955.ENSDARP00000084606	7955.ENSDARP00000025516	0	0	0	0	0.061	0	0	0.512	0.522
bcl3	irak3	3585204	3572899	7955.ENSDARP00000112109	7955.ENSDARP00000067130	0	0	0	0	0.063	0.125	0	0.464	0.522
abl2	dvl3b	3569553	3566119	7955.ENSDARP00000041696	7955.ENSDARP00000004047	0	0	0	0	0.062	0.380	0	0.244	0.521
erbb2	fos	3579192	3569704	7955.ENSDARP00000099586	7955.ENSDARP00000043297	0	0	0	0	0	0.252	0	0.386	0.521
akt3	irs4a	3585094	3584131	7955.ENSDARP00000111940	7955.ENSDARP00000110181	0	0	0	0	0.057	0.172	0	0.435	0.520
b3gnt7	rfx4	3571158	3568825	7955.ENSDARP00000056168	7955.ENSDARP00000032295	0	0	0	0	0	0	0	0.520	0.520
ENSDARG00000091234	fos	3585013	3569704	7955.ENSDARP00000111797	7955.ENSDARP00000043297	0	0	0	0	0.517	0.047	0	0	0.520
ttna	hspb1	3579166	3571796	7955.ENSDARP00000099532	7955.ENSDARP00000060161	0	0	0	0	0.061	0.092	0	0.482	0.520
rhoua	il6st	3569968	3569945	7955.ENSDARP00000046359	7955.ENSDARP00000046044	0	0	0	0	0	0	0	0.519	0.519
gstp2	jun	3574285	3572378	7955.ENSDARP00000074422	7955.ENSDARP00000063911	0	0	0	0	0	0.053	0	0.513	0.519
akt3	jun	3585094	3572378	7955.ENSDARP00000111940	7955.ENSDARP00000063911	0	0	0	0	0	0.092	0	0.491	0.518
hnf4a	hnf1bb	3585567	3569300	7955.ENSDARP00000112924	7955.ENSDARP00000038789	0	0	0	0	0.086	0.170	0	0.416	0.518
tgfbr3	tgfbr2a	3590629	3574807	7955.ENSDARP00000126180	7955.ENSDARP00000076901	0	0	0	0	0.062	0.371	0	0.249	0.518
timp2b	ptgs2b	3577331	3566078	7955.ENSDARP00000092838	7955.ENSDARP00000003684	0	0	0	0	0.058	0	0	0.508	0.516
MTMR4	ppp1r9bb	3582595	3579954	7955.ENSDARP00000107301	7955.ENSDARP00000101607	0	0	0	0	0.060	0	0	0.507	0.516
cxcr4a	mmp9	3574351	3572206	7955.ENSDARP00000074800	7955.ENSDARP00000062844	0	0	0	0	0.061	0.057	0	0.497	0.516
crybb1	cryba4	3589375	3569956	7955.ENSDARP00000122750	7955.ENSDARP00000046171	0	0	0	0.860	0.362	0.170	0	0.880	0.515
ENSDARG00000071099	ZNF408	3575383	3570551	7955.ENSDARP00000081370	7955.ENSDARP00000052328	0	0	0	0	0	0	0	0.515	0.515
ENSDARG00000042409	ppp2r5d	3587896	3577460	7955.ENSDARP00000118941	7955.ENSDARP00000093469	0	0	0	0	0.059	0	0	0.504	0.513
irg1l	socs3a	3575927	3569292	7955.ENSDARP00000085591	7955.ENSDARP00000038723	0	0	0	0	0.147	0	0	0.453	0.513
crp3	f3b	3571194	3565980	7955.ENSDARP00000056381	7955.ENSDARP00000002953	0	0	0	0	0	0	0	0.513	0.513
crp3	f3a	3571194	3566215	7955.ENSDARP00000056381	7955.ENSDARP00000005117	0	0	0	0	0	0	0	0.513	0.513
erbb2	scospondin	3579192	3576401	7955.ENSDARP00000099586	7955.ENSDARP00000088544	0	0	0	0	0.062	0.490	0	0.065	0.513
vegfab	map2k7	3588320	3570130	7955.ENSDARP00000120079	7955.ENSDARP00000048190	0	0	0	0	0	0	0	0.513	0.513
ENSDARG00000069377	gys2	3577053	3565983	7955.ENSDARP00000091676	7955.ENSDARP00000002983	0	0	0	0	0.064	0.382	0	0.225	0.512
tinagl1	lgsn	3583559	3568245	7955.ENSDARP00000109124	7955.ENSDARP00000025002	0	0	0	0	0.065	0	0	0.500	0.512
mb	ttna	3588416	3579166	7955.ENSDARP00000120315	7955.ENSDARP00000099532	0	0	0	0	0.427	0	0	0.181	0.511
mb	cpox	3588416	3575672	7955.ENSDARP00000120315	7955.ENSDARP00000083605	0	0	0	0	0.155	0	0	0.445	0.511
cyp7a1a	abcc2	3585918	3568248	7955.ENSDARP00000113850	7955.ENSDARP00000025026	0	0	0	0	0.071	0	0	0.495	0.510
ENSDARG00000077608	slc14a2	3576765	3573089	7955.ENSDARP00000090342	7955.ENSDARP00000068116	0	0	0	0	0	0	0	0.510	0.510
mid1	slc25a29	3575169	3574940	7955.ENSDARP00000079688	7955.ENSDARP00000077862	0	0	0	0	0	0	0	0.510	0.510
pnp4b	zgc:110053	3569587	3566287	7955.ENSDARP00000041992	7955.ENSDARP00000005740	0	0	0	0	0	0	0	0.510	0.510
mrpl17	ctu1	3578859	3566653	7955.ENSDARP00000098731	7955.ENSDARP00000009303	0.043	0	0	0	0	0	0	0.509	0.510
rhcgb	atp1a1a.2	3570753	3568166	7955.ENSDARP00000053517	7955.ENSDARP00000024210	0	0	0	0	0	0	0	0.509	0.509
hsf4	cryba2a	3584591	3569506	7955.ENSDARP00000111022	7955.ENSDARP00000041268	0	0	0	0	0	0	0	0.509	0.509
napaa	stxbp1b	3576297	3568372	7955.ENSDARP00000088108	7955.ENSDARP00000026241	0	0	0	0	0.120	0.270	0	0.298	0.509
hsf4	lgsn	3584591	3568245	7955.ENSDARP00000111022	7955.ENSDARP00000025002	0	0	0	0	0	0	0	0.509	0.509
acanb	mmp9	3590091	3572206	7955.ENSDARP00000124852	7955.ENSDARP00000062844	0	0	0	0	0	0.071	0	0.493	0.508
tm4sf4	f9b	3577903	3576943	7955.ENSDARP00000095301	7955.ENSDARP00000091102	0	0	0	0	0.507	0	0	0	0.507
mapk10	lamtor2	3586032	3571495	7955.ENSDARP00000114143	7955.ENSDARP00000058324	0	0	0	0	0	0	0	0.507	0.507
saga	lgsn	3587296	3568245	7955.ENSDARP00000117456	7955.ENSDARP00000025002	0	0	0	0	0.048	0	0	0.504	0.507
filip1a	tnnt1	3579806	3569785	7955.ENSDARP00000101201	7955.ENSDARP00000044153	0	0	0	0	0	0	0	0.507	0.507
unc5a	foxg1b	3582284	3567745	7955.ENSDARP00000106720	7955.ENSDARP00000020080	0	0	0	0	0.045	0	0	0.504	0.506
cdhr2	anks4b	3576692	3570748	7955.ENSDARP00000090016	7955.ENSDARP00000053493	0	0	0	0	0.084	0.053	0	0.477	0.506
IER2	zgc:175128	3583239	3580237	7955.ENSDARP00000108516	7955.ENSDARP00000102334	0	0	0	0	0	0.042	0	0.505	0.505
atf3	mknk2b	3581414	3567649	7955.ENSDARP00000105140	7955.ENSDARP00000019044	0	0	0	0	0.138	0	0	0.450	0.505
zgc:66382	mafk	3589969	3587609	7955.ENSDARP00000124424	7955.ENSDARP00000118205	0	0	0	0	0	0	0	0.504	0.504
mmp13a	serpine1	3582656	3574169	7955.ENSDARP00000107423	7955.ENSDARP00000073803	0	0	0	0	0.065	0.170	0	0.412	0.504
vegfab	f3a	3588320	3566215	7955.ENSDARP00000120079	7955.ENSDARP00000005117	0	0	0	0	0.057	0	0	0.495	0.503
vegfab	f3b	3588320	3565980	7955.ENSDARP00000120079	7955.ENSDARP00000002953	0	0	0	0	0.057	0	0	0.495	0.503
mapk10	LOC565130	3586032	3575276	7955.ENSDARP00000114143	7955.ENSDARP00000080428	0	0	0	0	0	0.328	0	0.292	0.503
SATB1	tmcc2	3577237	3575327	7955.ENSDARP00000092405	7955.ENSDARP00000080869	0	0	0	0	0	0	0	0.503	0.503
elf3	pth2	3589983	3568661	7955.ENSDARP00000124484	7955.ENSDARP00000029759	0	0	0	0	0	0	0	0.503	0.503
arid4b	LOC557486	3582881	3579366	7955.ENSDARP00000107839	7955.ENSDARP00000100072	0	0	0	0	0.062	0.428	0	0.148	0.502
ppp1r15a	pnp5b	3576953	3568184	7955.ENSDARP00000091169	7955.ENSDARP00000024352	0	0	0	0	0	0	0	0.502	0.502
vps26bl	snx13	3573808	3567863	7955.ENSDARP00000072251	7955.ENSDARP00000021266	0	0	0	0	0.166	0	0	0.427	0.502
acsl5	ENSDARG00000074828	3589836	3580675	7955.ENSDARP00000123999	7955.ENSDARP00000103489	0	0	0	0	0	0.098	0	0.471	0.502
serpine1	ENSDARG00000005419	3574169	3565915	7955.ENSDARP00000073803	7955.ENSDARP00000002293	0	0	0	0	0.062	0	0	0.491	0.502
rnf165a	slc44a1b	3591843	3582990	7955.ENSDARP00000128952	7955.ENSDARP00000108062	0	0	0	0	0.061	0.050	0	0.486	0.501
zgc:158659	serpine1	3590070	3574169	7955.ENSDARP00000124781	7955.ENSDARP00000073803	0	0	0	0	0	0	0	0.501	0.501
sparcl1	tll1	3574967	3570899	7955.ENSDARP00000078028	7955.ENSDARP00000054471	0	0	0	0	0.063	0	0	0.490	0.501
pip5k1cb	pip5k1aa	3589786	3573948	7955.ENSDARP00000123825	7955.ENSDARP00000072820	0	0	0	0.952	0.130	0.436	0	0.507	0.500
ENSDARG00000023527	mmp9	3576861	3572206	7955.ENSDARP00000090751	7955.ENSDARP00000062844	0	0	0	0	0	0.078	0	0.480	0.500
zgc:158659	akt3	3590070	3585094	7955.ENSDARP00000124781	7955.ENSDARP00000111940	0	0	0	0	0.074	0.259	0	0.330	0.500
ENSDARG00000040284	jun	3591975	3572378	7955.ENSDARP00000129242	7955.ENSDARP00000063911	0	0	0	0	0.482	0	0	0.074	0.499
ttna	ankrd1b	3579166	3578520	7955.ENSDARP00000099532	7955.ENSDARP00000097889	0	0	0	0	0	0.112	0	0.460	0.499
tyk2	tnfaip3	3570981	3568856	7955.ENSDARP00000055123	7955.ENSDARP00000032728	0	0	0	0	0.061	0.093	0	0.460	0.499
capn3a	ttnb	3577652	3567737	7955.ENSDARP00000094244	7955.ENSDARP00000019957	0	0	0	0	0.259	0.254	0	0.164	0.498
pnp4b	zgc:77112	3569587	3566337	7955.ENSDARP00000041992	7955.ENSDARP00000006228	0	0	0	0	0	0	0	0.498	0.498
mmp13a	socs3b	3582656	3578110	7955.ENSDARP00000107423	7955.ENSDARP00000096314	0	0	0	0	0.331	0	0	0.281	0.498
crybb1	cryba2a	3589375	3569506	7955.ENSDARP00000122750	7955.ENSDARP00000041268	0	0	0	0.895	0.379	0.162	0	0.710	0.497
sgpp1	sptlc3	3586028	3570083	7955.ENSDARP00000114128	7955.ENSDARP00000047551	0.042	0	0	0	0.062	0.347	0	0.244	0.497
MAP3K2	traf6	3575948	3569140	7955.ENSDARP00000085803	7955.ENSDARP00000036715	0	0	0	0	0.073	0.358	0	0.221	0.496
LOC557486	sirt4	3579366	3568508	7955.ENSDARP00000100072	7955.ENSDARP00000027611	0.042	0	0	0	0.048	0.174	0	0.411	0.496
crim1	cryba4	3570325	3569956	7955.ENSDARP00000050533	7955.ENSDARP00000046171	0	0	0	0	0	0	0	0.496	0.496
egln3	bnip3	3590130	3583178	7955.ENSDARP00000124991	7955.ENSDARP00000108413	0	0	0	0	0.074	0	0	0.478	0.496
mmp13a	fos	3582656	3569704	7955.ENSDARP00000107423	7955.ENSDARP00000043297	0	0	0	0	0	0.170	0	0.416	0.495
wdsub1	btbd2	3581561	3575261	7955.ENSDARP00000105402	7955.ENSDARP00000080348	0	0	0	0	0.067	0	0	0.481	0.495
rcor3	traf5	3577894	3569449	7955.ENSDARP00000095271	7955.ENSDARP00000040549	0	0	0	0	0.052	0	0	0.490	0.495
slco3a1	slc9a3r1	3567816	3565838	7955.ENSDARP00000020823	7955.ENSDARP00000000069	0	0	0	0	0	0.091	0	0.467	0.494
wu:fj08f03	BOLA3	3578378	3571272	7955.ENSDARP00000097499	7955.ENSDARP00000056857	0.113	0	0	0	0.102	0	0	0.416	0.494
ENSDARG00000079066	serpine1	3579939	3574169	7955.ENSDARP00000101569	7955.ENSDARP00000073803	0	0	0	0	0.072	0	0	0.477	0.494
ENSDARG00000096214	slc6a9	3590227	3573759	7955.ENSDARP00000125210	7955.ENSDARP00000071929	0	0	0	0	0.048	0	0	0.491	0.494
tmem37	plxnb3	3574789	3567351	7955.ENSDARP00000076825	7955.ENSDARP00000016098	0	0	0	0	0	0	0	0.494	0.493
ENSDARG00000063316	ptgs2b	3576096	3566078	7955.ENSDARP00000086853	7955.ENSDARP00000003684	0	0	0	0	0.063	0.054	0	0.474	0.493
hnf4a	acad8	3585567	3572158	7955.ENSDARP00000112924	7955.ENSDARP00000062568	0	0	0	0	0	0.046	0	0.491	0.493
ldb1a	HPS6	3582829	3568399	7955.ENSDARP00000107739	7955.ENSDARP00000026509	0	0	0	0	0.061	0	0	0.483	0.493
hsp70	pdcd4b	3566765	3565923	7955.ENSDARP00000010413	7955.ENSDARP00000002420	0	0	0	0	0.464	0	0	0.091	0.492
hnf4a	vdr	3585567	3572280	7955.ENSDARP00000112924	7955.ENSDARP00000063213	0	0	0	0	0.059	0.170	0	0.402	0.492
atp7a	crema	3570962	3567866	7955.ENSDARP00000054976	7955.ENSDARP00000021338	0	0	0	0	0.061	0	0	0.481	0.491
adck5	LOC555411	3587268	3586258	7955.ENSDARP00000117381	7955.ENSDARP00000114752	0	0	0	0	0	0	0	0.491	0.491
ddit4	taok2b	3591132	3580866	7955.ENSDARP00000127401	7955.ENSDARP00000103984	0	0	0	0	0	0	0	0.491	0.491
tgfbr3	bmpr2b	3590629	3566574	7955.ENSDARP00000126180	7955.ENSDARP00000008469	0	0	0	0	0.061	0.195	0	0.381	0.491
mmp13a	pc	3582656	3573096	7955.ENSDARP00000107423	7955.ENSDARP00000068144	0	0	0	0	0	0	0	0.490	0.490
ENSDARG00000023527	jun	3576861	3572378	7955.ENSDARP00000090751	7955.ENSDARP00000063911	0	0	0	0	0	0.140	0	0.431	0.490
DYRK3	il6st	3582297	3569945	7955.ENSDARP00000106736	7955.ENSDARP00000046044	0	0	0	0	0.048	0	0	0.485	0.489
CECR2	LOC557486	3579722	3579366	7955.ENSDARP00000100992	7955.ENSDARP00000100072	0	0	0	0	0.060	0.352	0	0.227	0.488
crp3	uox	3571194	3568436	7955.ENSDARP00000056381	7955.ENSDARP00000026870	0	0	0	0	0.368	0	0	0.224	0.488
slc43a2b	SLC7A5	3586534	3573078	7955.ENSDARP00000115460	7955.ENSDARP00000068085	0	0	0	0	0	0	0	0.488	0.487
aox5	abcc2	3578165	3568248	7955.ENSDARP00000096495	7955.ENSDARP00000025026	0	0	0	0	0.115	0	0	0.444	0.487
cd40	ddit3	3586224	3574970	7955.ENSDARP00000114636	7955.ENSDARP00000078063	0	0	0	0	0	0	0	0.488	0.487
pnp4a	zgc:77112	3568816	3566337	7955.ENSDARP00000032177	7955.ENSDARP00000006228	0	0	0	0	0	0	0	0.487	0.487
jmjd6	kdm7aa	3582916	3581079	7955.ENSDARP00000107901	7955.ENSDARP00000104491	0	0	0	0	0	0	0	0.487	0.487
nr3c2	nrip1b	3581130	3576822	7955.ENSDARP00000104593	7955.ENSDARP00000090572	0	0	0	0	0.059	0.379	0	0.194	0.487
cpa4	cpa2	3572435	3567214	7955.ENSDARP00000064203	7955.ENSDARP00000014821	0	0	0.448	0.974	0.470	0	0	0.781	0.486
akt3	ccdc88aa	3585094	3579066	7955.ENSDARP00000111940	7955.ENSDARP00000099266	0	0	0	0	0.055	0.370	0	0.206	0.486
rnf165a	sim2	3591843	3583793	7955.ENSDARP00000128952	7955.ENSDARP00000109549	0	0	0	0	0	0	0	0.485	0.485
ENSDARG00000063316	cxcr4a	3576096	3574351	7955.ENSDARP00000086853	7955.ENSDARP00000074800	0	0	0	0	0.062	0	0	0.474	0.485
lrp2a	abcg1	3583075	3576146	7955.ENSDARP00000108215	7955.ENSDARP00000087241	0	0	0	0	0.048	0.084	0	0.457	0.485
PCSK6	LOC559222	3582949	3573148	7955.ENSDARP00000107970	7955.ENSDARP00000068426	0	0	0	0	0.061	0.066	0	0.460	0.485
WWC1	crip1	3585715	3585536	7955.ENSDARP00000113286	7955.ENSDARP00000112846	0	0	0	0	0	0.088	0	0.459	0.485
ttna	bag3	3579166	3571405	7955.ENSDARP00000099532	7955.ENSDARP00000057688	0	0	0	0	0	0	0	0.484	0.484
cpla2	ENSDARG00000005419	3576848	3565915	7955.ENSDARP00000090686	7955.ENSDARP00000002293	0	0	0	0	0.061	0	0	0.473	0.484
junba	irak3	3583682	3572899	7955.ENSDARP00000109347	7955.ENSDARP00000067130	0	0	0	0	0	0.092	0	0.456	0.484
jmjd6	KDM4C	3582916	3575495	7955.ENSDARP00000107901	7955.ENSDARP00000082162	0	0	0	0	0	0	0	0.484	0.484
ush2a	SLC4A8	3575299	3570067	7955.ENSDARP00000080636	7955.ENSDARP00000047415	0	0	0	0	0.061	0	0	0.473	0.484
st6gal2a	kdm7aa	3589236	3581079	7955.ENSDARP00000122397	7955.ENSDARP00000104491	0	0	0	0	0	0	0	0.484	0.483
kdr	mmp15b	3570221	3566127	7955.ENSDARP00000049203	7955.ENSDARP00000004149	0	0	0	0	0.062	0.054	0	0.464	0.483
ENSDARG00000045094	LOC559222	3588381	3573148	7955.ENSDARP00000120222	7955.ENSDARP00000068426	0	0	0	0	0.062	0.256	0	0.319	0.483
jun	ptgs2b	3572378	3566078	7955.ENSDARP00000063911	7955.ENSDARP00000003684	0	0	0	0	0.060	0	0	0.472	0.483
ENSDARG00000040284	IER2	3591975	3583239	7955.ENSDARP00000129242	7955.ENSDARP00000108516	0	0	0	0	0.445	0	0	0.107	0.483
junbb	btg2	3581494	3566397	7955.ENSDARP00000105289	7955.ENSDARP00000006800	0	0	0	0	0.416	0	0	0.149	0.482
ENSDARG00000045094	tgfbr1b	3588381	3572066	7955.ENSDARP00000120222	7955.ENSDARP00000061972	0	0	0	0	0.062	0.256	0	0.318	0.482
pla2g4a	ENSDARG00000005419	3568180	3565915	7955.ENSDARP00000024335	7955.ENSDARP00000002293	0	0	0	0	0.061	0	0	0.471	0.482
nr4a3	fos	3573926	3569704	7955.ENSDARP00000072712	7955.ENSDARP00000043297	0	0	0	0	0.082	0	0	0.457	0.481
tm4sf4	gys2	3577903	3565983	7955.ENSDARP00000095301	7955.ENSDARP00000002983	0	0	0	0	0.479	0	0	0.042	0.480
ldb1a	runx1	3582829	3571127	7955.ENSDARP00000107739	7955.ENSDARP00000055967	0	0	0	0	0	0.169	0	0.400	0.480
acanb	matn3a	3590091	3576985	7955.ENSDARP00000124852	7955.ENSDARP00000091381	0	0	0	0	0.073	0.067	0	0.447	0.480
lpp	flnca	3585911	3569960	7955.ENSDARP00000113831	7955.ENSDARP00000046217	0	0	0	0	0.057	0.407	0	0.146	0.480
ENSDARG00000096214	b3gnt7	3590227	3571158	7955.ENSDARP00000125210	7955.ENSDARP00000056168	0	0	0	0	0	0	0	0.479	0.479
hsf4	ENSDARG00000037403	3584591	3569745	7955.ENSDARP00000111022	7955.ENSDARP00000043742	0	0	0	0	0.044	0.379	0	0.193	0.479
sdr42e2	ch25hl1.1	3575004	3571378	7955.ENSDARP00000078285	7955.ENSDARP00000057552	0.046	0	0	0	0.063	0.348	0	0.213	0.479
ENSDARG00000040284	fos	3591975	3569704	7955.ENSDARP00000129242	7955.ENSDARP00000043297	0	0	0	0	0.452	0	0	0.089	0.479
ch25hl1.1	hsd3b1	3571378	3568298	7955.ENSDARP00000057552	7955.ENSDARP00000025516	0.046	0	0	0	0.063	0.348	0	0.213	0.479
adcy7	CDK14	3582922	3576982	7955.ENSDARP00000107915	7955.ENSDARP00000091375	0	0	0	0	0.063	0	0	0.467	0.479
ddit4	egln3	3591132	3590130	7955.ENSDARP00000127401	7955.ENSDARP00000124991	0	0	0	0	0.062	0	0	0.468	0.479
ddit4	bnip3	3591132	3583178	7955.ENSDARP00000127401	7955.ENSDARP00000108413	0	0	0	0	0.061	0	0	0.468	0.479
nes	kdr	3585160	3570221	7955.ENSDARP00000112046	7955.ENSDARP00000049203	0	0	0	0	0.064	0	0	0.465	0.478
serpine1	map2k7	3574169	3570130	7955.ENSDARP00000073803	7955.ENSDARP00000048190	0	0	0	0	0	0	0	0.477	0.477
ucp2	pparg	3572295	3569391	7955.ENSDARP00000063358	7955.ENSDARP00000039949	0	0	0	0	0.049	0.070	0	0.456	0.477
ENSDARG00000001818	ENSDARG00000005419	3578844	3565915	7955.ENSDARP00000098698	7955.ENSDARP00000002293	0	0	0	0	0.061	0.147	0	0.400	0.477
tulp1a	ush2a	3579178	3575299	7955.ENSDARP00000099556	7955.ENSDARP00000080636	0	0	0	0	0.062	0	0	0.466	0.477
tinagl1	muc13b	3583559	3580439	7955.ENSDARP00000109124	7955.ENSDARP00000102897	0	0	0	0	0.063	0	0	0.465	0.477
traf7	MAP3K2	3587950	3575948	7955.ENSDARP00000119094	7955.ENSDARP00000085803	0	0	0	0	0.059	0.352	0	0.209	0.476
akt3	ENSDARG00000023527	3585094	3576861	7955.ENSDARP00000111940	7955.ENSDARP00000090751	0	0	0	0	0.062	0.276	0	0.289	0.475
pnp4a	uox	3568816	3568436	7955.ENSDARP00000032177	7955.ENSDARP00000026870	0	0	0	0	0	0	0	0.474	0.474
txnl4a	eef2a.1	3588630	3587552	7955.ENSDARP00000120884	7955.ENSDARP00000118068	0	0	0	0	0.062	0.394	0	0.149	0.474
anks4b	b4galt6	3570748	3567618	7955.ENSDARP00000053493	7955.ENSDARP00000018673	0	0	0	0	0	0	0	0.474	0.474
ntrk3a	dvl3b	3575998	3566119	7955.ENSDARP00000086160	7955.ENSDARP00000004047	0	0	0	0	0.062	0.370	0	0.182	0.474
LOC563561	jph1a	3574608	3574586	7955.ENSDARP00000076047	7955.ENSDARP00000075936	0	0	0	0	0	0	0	0.474	0.474
vegfab	arnt2	3588320	3584184	7955.ENSDARP00000120079	7955.ENSDARP00000110276	0	0	0	0	0	0	0	0.474	0.474
jun	abl2	3572378	3569553	7955.ENSDARP00000063911	7955.ENSDARP00000041696	0	0	0	0	0.058	0.167	0	0.384	0.474
uox	pnp5b	3568436	3568184	7955.ENSDARP00000026870	7955.ENSDARP00000024352	0	0	0	0	0	0	0	0.474	0.474
CECR2	cited2	3579722	3569999	7955.ENSDARP00000100992	7955.ENSDARP00000046715	0	0	0	0	0	0.374	0	0.195	0.474
fos	itpkb	3569704	3567006	7955.ENSDARP00000043297	7955.ENSDARP00000012557	0	0	0	0	0.052	0	0	0.467	0.473
pc	fbp2	3573096	3567684	7955.ENSDARP00000068144	7955.ENSDARP00000019407	0	0	0	0	0.065	0	0	0.460	0.473
bcl3	socs3a	3585204	3569292	7955.ENSDARP00000112109	7955.ENSDARP00000038723	0	0	0	0	0.246	0.046	0	0.326	0.473
taok1a	crim1	3580402	3570325	7955.ENSDARP00000102777	7955.ENSDARP00000050533	0	0	0	0	0	0	0	0.472	0.472
tet1	lin28a	3580978	3576635	7955.ENSDARP00000104252	7955.ENSDARP00000089741	0	0	0	0	0.064	0	0	0.459	0.472
hnf4a	arnt2	3585567	3584184	7955.ENSDARP00000112924	7955.ENSDARP00000110276	0	0	0	0	0	0.377	0	0.187	0.471
nme2a	hint2	3583971	3576326	7955.ENSDARP00000109871	7955.ENSDARP00000088265	0.042	0	0	0	0.196	0.347	0	0.074	0.471
WWC1	mpp5a	3585715	3575080	7955.ENSDARP00000113286	7955.ENSDARP00000078936	0	0	0	0	0.064	0.111	0	0.414	0.471
mief2	slc16a12a	3577692	3566193	7955.ENSDARP00000094402	7955.ENSDARP00000004919	0	0	0	0	0	0	0	0.470	0.470
AGO1	lin28a	3591951	3576635	7955.ENSDARP00000129194	7955.ENSDARP00000089741	0	0	0	0	0.060	0.069	0	0.443	0.470
saga	grifin	3587296	3570261	7955.ENSDARP00000117456	7955.ENSDARP00000049686	0	0	0	0	0	0	0	0.470	0.470
MAP3K2	map2k7	3575948	3570130	7955.ENSDARP00000085803	7955.ENSDARP00000048190	0	0	0	0.622	0.069	0.385	0	0.325	0.470
tgfbr3	gipc1	3590629	3565905	7955.ENSDARP00000126180	7955.ENSDARP00000002204	0	0	0	0	0	0.170	0	0.387	0.470
cryaa	mipb	3573442	3566250	7955.ENSDARP00000070021	7955.ENSDARP00000005361	0	0	0	0	0.074	0.147	0	0.383	0.470
hspb9	bag3	3580719	3571405	7955.ENSDARP00000103607	7955.ENSDARP00000057688	0	0	0	0	0.048	0.250	0	0.317	0.470
ptpn5	dusp4	3579618	3572669	7955.ENSDARP00000100744	7955.ENSDARP00000065663	0	0	0	0	0.062	0.106	0	0.418	0.469
lpp	slit1a	3585911	3581441	7955.ENSDARP00000113831	7955.ENSDARP00000105194	0	0	0	0	0	0.115	0	0.425	0.469
dpagt1	PMM1	3575354	3571137	7955.ENSDARP00000081096	7955.ENSDARP00000056034	0.042	0	0	0	0.061	0	0	0.458	0.469
ndrg4	stxbp1b	3575749	3568372	7955.ENSDARP00000084170	7955.ENSDARP00000026241	0	0	0	0	0.065	0	0	0.456	0.469
jund	LOC570238	3576398	3571569	7955.ENSDARP00000088526	7955.ENSDARP00000058705	0	0	0	0	0.064	0.380	0	0.157	0.468
baiap2l2a	fam134b	3591824	3579147	7955.ENSDARP00000128910	7955.ENSDARP00000099481	0	0	0	0	0	0	0	0.468	0.468
junba	LOC570238	3583682	3571569	7955.ENSDARP00000109347	7955.ENSDARP00000058705	0	0	0	0	0.064	0.380	0	0.157	0.468
junba	ENSDARG00000068428	3583682	3581538	7955.ENSDARP00000109347	7955.ENSDARP00000105362	0	0	0	0	0.064	0.380	0	0.157	0.468
ENSDARG00000068428	junbb	3581538	3581494	7955.ENSDARP00000105362	7955.ENSDARP00000105289	0	0	0	0	0.064	0.380	0	0.157	0.468
junbb	LOC570238	3581494	3571569	7955.ENSDARP00000105289	7955.ENSDARP00000058705	0	0	0	0	0.064	0.380	0	0.157	0.468
lim2.4	mmp15b	3577907	3566127	7955.ENSDARP00000095312	7955.ENSDARP00000004149	0	0	0	0	0	0	0	0.468	0.468
ENSDARG00000068428	jund	3581538	3576398	7955.ENSDARP00000105362	7955.ENSDARP00000088526	0	0	0	0	0.064	0.380	0	0.157	0.468
IER2	atf3	3583239	3581414	7955.ENSDARP00000108516	7955.ENSDARP00000105140	0	0	0	0	0.241	0	0	0.328	0.468
DYRK3	pnp5b	3582297	3568184	7955.ENSDARP00000106736	7955.ENSDARP00000024352	0	0	0	0	0	0	0	0.468	0.468
arid4b	tet1	3582881	3580978	7955.ENSDARP00000107839	7955.ENSDARP00000104252	0	0	0	0	0.063	0.271	0	0.283	0.467
sesn3	pon3	3575387	3568296	7955.ENSDARP00000081388	7955.ENSDARP00000025501	0	0	0	0	0	0	0	0.467	0.467
mpi	zbtb22b	3589912	3568217	7955.ENSDARP00000124229	7955.ENSDARP00000024683	0	0	0	0	0	0	0	0.467	0.467
slc7a4	slc6a6b	3576587	3572408	7955.ENSDARP00000089472	7955.ENSDARP00000064081	0.042	0	0	0	0.048	0	0	0.461	0.466
nr6a1b	dnmt3aa	3583842	3568636	7955.ENSDARP00000109637	7955.ENSDARP00000029456	0	0	0	0	0.062	0.275	0	0.279	0.466
WWC1	crb2a	3585715	3575067	7955.ENSDARP00000113286	7955.ENSDARP00000078813	0	0	0	0	0.048	0.169	0	0.379	0.466
mmp9	itpkb	3572206	3567006	7955.ENSDARP00000062844	7955.ENSDARP00000012557	0	0	0	0	0	0	0	0.466	0.465
map3k12	cacna2d4b	3572134	3566340	7955.ENSDARP00000062431	7955.ENSDARP00000006267	0	0	0	0	0.060	0	0	0.455	0.465
muc13b	cryba2a	3580439	3569506	7955.ENSDARP00000102897	7955.ENSDARP00000041268	0	0	0	0	0	0	0	0.466	0.465
dusp4	map2k7	3572669	3570130	7955.ENSDARP00000065663	7955.ENSDARP00000048190	0	0	0	0	0	0.172	0	0.381	0.465
baiap2l2a	tmem100a	3591824	3581590	7955.ENSDARP00000128910	7955.ENSDARP00000105454	0	0	0	0	0	0	0	0.465	0.465
ppp1r9bb	ppm1e	3579954	3572320	7955.ENSDARP00000101607	7955.ENSDARP00000063550	0	0	0	0	0	0	0	0.465	0.465
dusp8b	map2k7	3571337	3570130	7955.ENSDARP00000057317	7955.ENSDARP00000048190	0	0	0	0	0	0.172	0	0.381	0.465
LOC565130	abl2	3575276	3569553	7955.ENSDARP00000080428	7955.ENSDARP00000041696	0	0	0	0	0.058	0.346	0	0.201	0.464
grifin	crygn2	3570261	3569515	7955.ENSDARP00000049686	7955.ENSDARP00000041348	0	0	0	0	0.055	0	0	0.457	0.464
ppp1r15a	traf6	3576953	3569140	7955.ENSDARP00000091169	7955.ENSDARP00000036715	0	0	0	0	0	0.363	0	0.191	0.463
jun	hspb1	3572378	3571796	7955.ENSDARP00000063911	7955.ENSDARP00000060161	0	0	0	0	0.062	0	0	0.451	0.463
traf6	itpkb	3569140	3567006	7955.ENSDARP00000036715	7955.ENSDARP00000012557	0	0	0	0	0	0	0	0.463	0.463
acanb	ENSDARG00000005419	3590091	3565915	7955.ENSDARP00000124852	7955.ENSDARP00000002293	0	0	0	0	0	0	0	0.463	0.463
ppp1r27	SLC4A8	3587411	3570067	7955.ENSDARP00000117772	7955.ENSDARP00000047415	0	0	0	0	0	0.047	0	0.460	0.463
vegfab	crp3	3588320	3571194	7955.ENSDARP00000120079	7955.ENSDARP00000056381	0	0	0	0	0	0	0	0.464	0.463
mmp15b	ptgs2b	3566127	3566078	7955.ENSDARP00000004149	7955.ENSDARP00000003684	0	0	0	0	0	0	0	0.463	0.463
zgc:163052	crb2a	3578444	3575067	7955.ENSDARP00000097694	7955.ENSDARP00000078813	0	0	0	0	0.055	0.361	0	0.183	0.463
itpkb	flt1	3567006	3565929	7955.ENSDARP00000012557	7955.ENSDARP00000002466	0	0	0	0	0	0	0	0.464	0.463
zgc:163052	crb2b	3578444	3575057	7955.ENSDARP00000097694	7955.ENSDARP00000078740	0	0	0	0	0.055	0.361	0	0.183	0.463
mafk	jund	3587609	3576398	7955.ENSDARP00000118205	7955.ENSDARP00000088526	0	0	0	0	0.061	0.151	0	0.381	0.463
lim2.3	cryba4	3570889	3569956	7955.ENSDARP00000054425	7955.ENSDARP00000046171	0	0	0	0	0.254	0	0	0.310	0.463
SRRM4	eef2a.1	3591406	3587552	7955.ENSDARP00000128023	7955.ENSDARP00000118068	0	0	0	0	0.065	0.396	0	0.126	0.463
klf4b	fgf6a	3571238	3566821	7955.ENSDARP00000056654	7955.ENSDARP00000010978	0	0	0	0	0	0.054	0	0.456	0.463
scospondin	dvl3b	3576401	3566119	7955.ENSDARP00000088544	7955.ENSDARP00000004047	0	0	0	0	0	0.357	0	0.198	0.462
mapk10	pparg	3586032	3569391	7955.ENSDARP00000114143	7955.ENSDARP00000039949	0	0	0	0	0	0.168	0	0.380	0.462
wu:fj08f03	ctu1	3578378	3566653	7955.ENSDARP00000097499	7955.ENSDARP00000009303	0.093	0	0	0	0.095	0	0	0.397	0.461
cxcl-c1c	mmp9	3580222	3572206	7955.ENSDARP00000102296	7955.ENSDARP00000062844	0	0	0	0	0.053	0	0	0.455	0.461
SLC5A10	slc43a1b	3580485	3574663	7955.ENSDARP00000103022	7955.ENSDARP00000076274	0	0	0	0	0	0	0	0.462	0.461
bfsp2	crygmx	3584661	3578128	7955.ENSDARP00000111147	7955.ENSDARP00000096373	0	0	0	0	0.118	0	0	0.414	0.461
ENSDARG00000091234	junba	3585013	3583682	7955.ENSDARP00000111797	7955.ENSDARP00000109347	0	0	0	0	0.442	0.074	0	0	0.461
cpox	hbz	3575672	3572760	7955.ENSDARP00000083605	7955.ENSDARP00000066382	0	0	0	0	0.155	0	0	0.388	0.461
ddit3	jdp2	3574970	3566807	7955.ENSDARP00000078063	7955.ENSDARP00000010866	0	0	0	0	0	0.160	0	0.385	0.461
LOC555411	mmp13a	3586258	3582656	7955.ENSDARP00000114752	7955.ENSDARP00000107423	0	0	0	0	0	0	0	0.460	0.460
saga	rom1a	3587296	3567543	7955.ENSDARP00000117456	7955.ENSDARP00000017853	0	0	0	0	0.166	0	0	0.379	0.460
gfra3	f3a	3582596	3566215	7955.ENSDARP00000107305	7955.ENSDARP00000005117	0	0	0	0	0	0	0	0.460	0.459
ENSDARG00000079066	flt1	3579939	3565929	7955.ENSDARP00000101569	7955.ENSDARP00000002466	0	0	0	0	0.048	0	0	0.456	0.459
klf9	zgc:110053	3576541	3566287	7955.ENSDARP00000089244	7955.ENSDARP00000005740	0	0	0	0	0	0	0	0.460	0.459
cmn	KCNA4	3583286	3580689	7955.ENSDARP00000108611	7955.ENSDARP00000103530	0	0	0	0	0	0	0	0.460	0.459
zgc:174917	socs3a	3579200	3569292	7955.ENSDARP00000099599	7955.ENSDARP00000038723	0	0	0	0	0	0	0	0.460	0.459
IER2	wdr18	3583239	3571816	7955.ENSDARP00000108516	7955.ENSDARP00000060250	0	0	0	0	0	0	0	0.460	0.459
slc2a11b	crygn2	3576082	3569515	7955.ENSDARP00000086765	7955.ENSDARP00000041348	0	0	0	0	0	0	0	0.460	0.459
hnf4a	rbp2b	3585567	3583242	7955.ENSDARP00000112924	7955.ENSDARP00000108521	0	0	0	0	0.261	0.135	0	0.222	0.459
slc26a1	slc14a2	3574224	3573089	7955.ENSDARP00000074045	7955.ENSDARP00000068116	0	0	0	0	0	0	0	0.460	0.459
TMEM261	jupb	3589170	3574727	7955.ENSDARP00000122244	7955.ENSDARP00000076517	0	0	0	0	0	0	0	0.460	0.459
tnni4b.1	tgfbr2a	3588374	3574807	7955.ENSDARP00000120205	7955.ENSDARP00000076901	0	0	0	0	0	0.048	0	0.455	0.458
mthfr	ctu1	3573356	3566653	7955.ENSDARP00000069553	7955.ENSDARP00000009303	0.280	0	0	0	0.068	0	0	0.258	0.458
LOC559222	bmpr2b	3573148	3566574	7955.ENSDARP00000068426	7955.ENSDARP00000008469	0	0	0	0.735	0.063	0.380	0	0.424	0.458
cubn	mthfr	3591931	3573356	7955.ENSDARP00000129159	7955.ENSDARP00000069553	0	0	0	0	0	0	0	0.458	0.457
cubn	gpr84	3591931	3587910	7955.ENSDARP00000129159	7955.ENSDARP00000118984	0	0	0	0	0	0	0	0.457	0.457
zgc:193505	ch25hl1.1	3586068	3571378	7955.ENSDARP00000114252	7955.ENSDARP00000057552	0	0	0	0	0.457	0	0	0	0.457
tcap	mylkb	3568492	3567658	7955.ENSDARP00000027408	7955.ENSDARP00000019103	0	0	0	0	0.108	0.377	0	0.102	0.457
slc14a2	OTOP1	3573089	3568984	7955.ENSDARP00000068116	7955.ENSDARP00000034453	0	0	0	0	0	0	0	0.458	0.457
xkr8.2	gfra3	3590475	3582596	7955.ENSDARP00000125741	7955.ENSDARP00000107305	0	0	0	0	0.048	0	0	0.454	0.457
slc2a11b	cryba1l1	3576082	3570078	7955.ENSDARP00000086765	7955.ENSDARP00000047524	0	0	0	0	0	0	0	0.458	0.457
nfkbiz	rbp2b	3590965	3583242	7955.ENSDARP00000126959	7955.ENSDARP00000108521	0	0	0	0	0	0	0	0.458	0.457
hivep3a	fbn2a	3586629	3573084	7955.ENSDARP00000115671	7955.ENSDARP00000068094	0	0	0	0	0	0.051	0	0.451	0.456
arid4b	tnfaip3	3582881	3568856	7955.ENSDARP00000107839	7955.ENSDARP00000032728	0	0	0	0	0	0	0	0.456	0.456
ENSDARG00000043963	vil1	3572489	3571654	7955.ENSDARP00000064545	7955.ENSDARP00000059227	0	0	0	0	0.062	0.375	0	0.147	0.456
ttc4	hsp70	3572589	3566765	7955.ENSDARP00000065211	7955.ENSDARP00000010413	0.042	0	0	0	0.112	0.288	0	0.209	0.456
crybb1	lim2.3	3589375	3570889	7955.ENSDARP00000122750	7955.ENSDARP00000054425	0	0	0	0	0.245	0	0	0.310	0.456
LOC557824	hsf4	3591850	3584591	7955.ENSDARP00000128969	7955.ENSDARP00000111022	0	0	0	0	0.073	0.298	0	0.232	0.456
traf6	acp5a	3569140	3567504	7955.ENSDARP00000036715	7955.ENSDARP00000017532	0	0	0	0	0.054	0	0	0.449	0.456
tmem64	SNCAIP	3586163	3579120	7955.ENSDARP00000114472	7955.ENSDARP00000099420	0	0	0	0	0.057	0	0	0.447	0.456
ttc4	ENSDARG00000037403	3572589	3569745	7955.ENSDARP00000065211	7955.ENSDARP00000043742	0.042	0	0	0	0.112	0.288	0	0.209	0.456
tmlhe	uox	3580217	3568436	7955.ENSDARP00000102287	7955.ENSDARP00000026870	0	0	0	0	0.281	0	0	0.275	0.456
tgfbr1b	bmpr2b	3572066	3566574	7955.ENSDARP00000061972	7955.ENSDARP00000008469	0	0	0	0.747	0.063	0.380	0	0.426	0.455
DYRK3	sesn3	3582297	3575387	7955.ENSDARP00000106736	7955.ENSDARP00000081388	0	0	0	0	0.062	0	0	0.443	0.455
clcn2b	slc14a2	3575683	3573089	7955.ENSDARP00000083712	7955.ENSDARP00000068116	0	0	0	0	0	0	0	0.455	0.455
zgc:92902	CDK14	3584697	3576982	7955.ENSDARP00000111211	7955.ENSDARP00000091375	0	0	0	0	0.062	0.367	0	0.156	0.455
mapk10	map3k10	3586032	3575556	7955.ENSDARP00000114143	7955.ENSDARP00000082742	0	0	0	0.567	0.061	0.252	0	0.609	0.455
gstp2	ucp2	3574285	3572295	7955.ENSDARP00000074422	7955.ENSDARP00000063358	0	0	0	0	0.063	0.108	0	0.400	0.454
zgc:136739	jund	3577193	3576398	7955.ENSDARP00000092237	7955.ENSDARP00000088526	0	0	0	0	0	0.145	0	0.388	0.454
fkbp5	zgc:110053	3569280	3566287	7955.ENSDARP00000038578	7955.ENSDARP00000005740	0	0	0	0	0	0	0	0.454	0.454
gsdf	wnt4b	3580946	3579355	7955.ENSDARP00000104184	7955.ENSDARP00000100047	0	0	0	0	0	0	0	0.454	0.454
cxcl-c1c	irg1l	3580222	3575927	7955.ENSDARP00000102296	7955.ENSDARP00000085591	0	0	0	0	0	0	0	0.453	0.453
kidins220a	LOC557486	3586762	3579366	7955.ENSDARP00000116037	7955.ENSDARP00000100072	0	0	0	0	0	0.400	0	0.126	0.453
SRRM4	lsm6	3591406	3588146	7955.ENSDARP00000128023	7955.ENSDARP00000119629	0	0	0	0	0.108	0.372	0	0.103	0.453
mb	tcap	3588416	3568492	7955.ENSDARP00000120315	7955.ENSDARP00000027408	0	0	0	0	0.429	0	0	0.082	0.453
mapk10	ENSDARG00000078317	3586032	3580056	7955.ENSDARP00000114143	7955.ENSDARP00000101868	0	0	0	0	0	0.371	0	0.167	0.453
aox5	pnp5b	3578165	3568184	7955.ENSDARP00000096495	7955.ENSDARP00000024352	0	0	0	0	0.061	0	0	0.441	0.452
MAP3K2	hsp90aa1.2	3575948	3568356	7955.ENSDARP00000085803	7955.ENSDARP00000026065	0	0	0	0	0	0.373	0	0.163	0.452
ENSDARG00000045094	akt3	3588381	3585094	7955.ENSDARP00000120222	7955.ENSDARP00000111940	0	0	0	0	0.062	0.276	0	0.259	0.452
arid4b	ENSDARG00000043963	3582881	3572489	7955.ENSDARP00000107839	7955.ENSDARP00000064545	0	0	0	0	0.060	0.381	0	0.133	0.451
jun	pparg	3572378	3569391	7955.ENSDARP00000063911	7955.ENSDARP00000039949	0	0	0	0	0	0.123	0	0.399	0.451
SYNPO	tspan9a	3585258	3569444	7955.ENSDARP00000112197	7955.ENSDARP00000040499	0	0	0	0	0.062	0	0	0.438	0.451
sqrdl	dao.1	3587416	3585432	7955.ENSDARP00000117779	7955.ENSDARP00000112531	0.080	0	0	0	0	0.370	0	0.129	0.451
mmp9	map2k7	3572206	3570130	7955.ENSDARP00000062844	7955.ENSDARP00000048190	0	0	0	0	0	0	0	0.451	0.451
ttc4	wdr18	3572589	3571816	7955.ENSDARP00000065211	7955.ENSDARP00000060250	0	0	0	0	0.362	0.174	0	0.042	0.451
gpr84	irg1l	3587910	3575927	7955.ENSDARP00000118984	7955.ENSDARP00000085591	0	0	0	0	0.235	0	0	0.311	0.450
FNIP2	slc38a9	3579622	3569488	7955.ENSDARP00000100755	7955.ENSDARP00000041067	0	0	0	0	0.058	0	0	0.440	0.450
erbb2	ptgs2b	3579192	3566078	7955.ENSDARP00000099586	7955.ENSDARP00000003684	0	0	0	0	0.061	0.115	0	0.392	0.450
mmp9	tgfbr1b	3572206	3572066	7955.ENSDARP00000062844	7955.ENSDARP00000061972	0	0	0	0	0.062	0.044	0	0.436	0.450
LOC557486	fos	3579366	3569704	7955.ENSDARP00000100072	7955.ENSDARP00000043297	0	0	0	0	0.058	0.173	0	0.350	0.449
IER2	jun	3583239	3572378	7955.ENSDARP00000108516	7955.ENSDARP00000063911	0	0	0	0	0.283	0	0	0.264	0.449
socs3a	btg2	3569292	3566397	7955.ENSDARP00000038723	7955.ENSDARP00000006800	0	0	0	0	0.198	0	0	0.341	0.449
junbb	socs3b	3581494	3578110	7955.ENSDARP00000105289	7955.ENSDARP00000096314	0	0	0	0	0.428	0	0	0.076	0.449
zgc:136851	lcor	3590468	3587220	7955.ENSDARP00000125727	7955.ENSDARP00000117254	0	0	0	0	0	0	0	0.447	0.447
ppp1r9bb	arhgef2	3579954	3573937	7955.ENSDARP00000101607	7955.ENSDARP00000072768	0	0	0	0	0.063	0.275	0	0.250	0.446
fosb	IER2	3586006	3583239	7955.ENSDARP00000114070	7955.ENSDARP00000108516	0	0	0	0	0.107	0	0	0.405	0.446
SNTA1	cacna2d2	3581314	3571323	7955.ENSDARP00000104940	7955.ENSDARP00000057249	0	0	0	0	0.069	0	0	0.430	0.446
ENSDARG00000087854	arid4b	3585190	3582881	7955.ENSDARP00000112092	7955.ENSDARP00000107839	0	0	0	0	0	0.435	0	0.061	0.446
crybb1	grifin	3589375	3570261	7955.ENSDARP00000122750	7955.ENSDARP00000049686	0	0	0	0	0.077	0	0	0.425	0.446
zgc:175128	nr4a3	3580237	3573926	7955.ENSDARP00000102334	7955.ENSDARP00000072712	0	0	0	0	0.062	0.062	0	0.420	0.445
tgfbr3	tgfbr1b	3590629	3572066	7955.ENSDARP00000126180	7955.ENSDARP00000061972	0	0	0	0	0	0.073	0	0.426	0.445
SLC7A5	slc6a6b	3573078	3572408	7955.ENSDARP00000068085	7955.ENSDARP00000064081	0.042	0	0	0	0.060	0	0	0.433	0.445
cyp7a1a	sdr42e2	3585918	3575004	7955.ENSDARP00000113850	7955.ENSDARP00000078285	0.042	0	0	0	0.064	0.323	0	0.193	0.444
bcl3	gas7b	3585204	3583878	7955.ENSDARP00000112109	7955.ENSDARP00000109701	0	0	0	0	0.060	0.049	0	0.428	0.444
IER2	jdp2	3583239	3566807	7955.ENSDARP00000108516	7955.ENSDARP00000010866	0	0	0	0	0.082	0	0	0.418	0.443
mmp13a	ptgs2b	3582656	3566078	7955.ENSDARP00000107423	7955.ENSDARP00000003684	0	0	0	0	0.061	0	0	0.431	0.443
jun	dvl3b	3572378	3566119	7955.ENSDARP00000063911	7955.ENSDARP00000004047	0	0	0	0	0	0.175	0	0.351	0.442
nr3c2	hipk3b	3581130	3575686	7955.ENSDARP00000104593	7955.ENSDARP00000083736	0	0	0	0	0	0.060	0	0.431	0.442
grifin	cryba4	3570261	3569956	7955.ENSDARP00000049686	7955.ENSDARP00000046171	0	0	0	0	0.077	0	0	0.420	0.442
crygmx	cryaa	3578128	3573442	7955.ENSDARP00000096373	7955.ENSDARP00000070021	0	0	0	0	0.059	0.063	0	0.417	0.441
abcg1	mylipb	3576146	3573753	7955.ENSDARP00000087241	7955.ENSDARP00000071903	0	0	0	0	0.062	0	0	0.429	0.441
RPS6KA5	fos	3575198	3569704	7955.ENSDARP00000079873	7955.ENSDARP00000043297	0	0	0	0	0	0.120	0	0.391	0.441
znf532	mier3	3588621	3577227	7955.ENSDARP00000120865	7955.ENSDARP00000092379	0	0	0	0	0.171	0.068	0	0.335	0.441
bcl3	gadd45bb	3585204	3566454	7955.ENSDARP00000112109	7955.ENSDARP00000007424	0	0	0	0	0.064	0	0	0.427	0.440
anpepa	vil1	3571808	3571654	7955.ENSDARP00000060195	7955.ENSDARP00000059227	0	0	0	0	0.432	0	0	0.055	0.440
crip1	nme2a	3585536	3583971	7955.ENSDARP00000112846	7955.ENSDARP00000109871	0	0	0	0	0	0.440	0	0	0.440
ppp1r15a	pnp4b	3576953	3569587	7955.ENSDARP00000091169	7955.ENSDARP00000041992	0	0	0	0	0	0	0	0.440	0.440
mmp13a	ankrd1b	3582656	3578520	7955.ENSDARP00000107423	7955.ENSDARP00000097889	0	0	0	0	0	0	0	0.440	0.440
gstp2	mthfr	3574285	3573356	7955.ENSDARP00000074422	7955.ENSDARP00000069553	0	0	0	0	0	0	0	0.440	0.440
tet3	srgap3	3586467	3575117	7955.ENSDARP00000115297	7955.ENSDARP00000079269	0	0	0	0	0	0	0	0.440	0.440
ldb1a	SNCAIP	3582829	3579120	7955.ENSDARP00000107739	7955.ENSDARP00000099420	0	0	0	0	0	0.048	0	0.435	0.439
hsp90aa1.2	igf1ra	3568356	3567458	7955.ENSDARP00000026065	7955.ENSDARP00000017066	0	0	0	0	0.049	0.194	0	0.327	0.439
flt1	gipc1	3565929	3565905	7955.ENSDARP00000002466	7955.ENSDARP00000002204	0	0	0	0	0	0	0	0.439	0.439
acsl5	pex11a	3589836	3575254	7955.ENSDARP00000123999	7955.ENSDARP00000080259	0	0	0	0	0.242	0	0	0.289	0.438
arid4b	actr3b	3582881	3569868	7955.ENSDARP00000107839	7955.ENSDARP00000045149	0	0	0	0	0.069	0.381	0	0.104	0.438
wu:fb59d01	zgc:158846	3584227	3577796	7955.ENSDARP00000110352	7955.ENSDARP00000094849	0	0	0	0	0.437	0	0	0	0.437
saga	cxcr4a	3587296	3574351	7955.ENSDARP00000117456	7955.ENSDARP00000074800	0	0	0	0	0	0.204	0	0.322	0.437
ctsh	laptm4b	3571814	3570517	7955.ENSDARP00000060244	7955.ENSDARP00000052079	0	0	0	0	0	0	0	0.437	0.437
adcy7	prkar1ab	3582922	3577976	7955.ENSDARP00000107915	7955.ENSDARP00000095574	0.045	0	0	0	0.116	0.167	0	0.294	0.437
SLC7A5	slc38a9	3573078	3569488	7955.ENSDARP00000068085	7955.ENSDARP00000041067	0	0	0	0	0.062	0.048	0	0.420	0.437
ENSDARG00000078317	ptpn5	3580056	3579618	7955.ENSDARP00000101868	7955.ENSDARP00000100744	0	0	0	0	0.062	0.106	0	0.383	0.437
vdr	pparg	3572280	3569391	7955.ENSDARP00000063213	7955.ENSDARP00000039949	0	0	0	0	0	0.173	0	0.346	0.436
ankrd52a	fmnl2a	3568737	3568177	7955.ENSDARP00000030948	7955.ENSDARP00000024319	0	0	0	0	0	0	0	0.436	0.436
abcc2	slc9a3r1	3568248	3565838	7955.ENSDARP00000025026	7955.ENSDARP00000000069	0	0	0	0	0.058	0.286	0	0.230	0.436
nr6a1b	ndrg1b	3583842	3570239	7955.ENSDARP00000109637	7955.ENSDARP00000049419	0	0	0	0	0	0.057	0	0.427	0.436
iqsec3b	arf3b	3588615	3570789	7955.ENSDARP00000120846	7955.ENSDARP00000053774	0	0	0	0	0.053	0.420	0	0.057	0.436
CDK14	zgc:110425	3576982	3574551	7955.ENSDARP00000091375	7955.ENSDARP00000075802	0	0	0	0	0.062	0.309	0	0.200	0.436
nrip1b	hnf1bb	3576822	3569300	7955.ENSDARP00000090572	7955.ENSDARP00000038789	0	0	0	0	0	0	0	0.436	0.436
vps26bl	ttc4	3573808	3572589	7955.ENSDARP00000072251	7955.ENSDARP00000065211	0	0	0	0	0.046	0.434	0	0	0.436
ppp1r15a	btg2	3576953	3566397	7955.ENSDARP00000091169	7955.ENSDARP00000006800	0	0	0	0	0.361	0	0	0.155	0.436
nr6a1b	ndrg1a	3583842	3569835	7955.ENSDARP00000109637	7955.ENSDARP00000044837	0	0	0	0	0	0.057	0	0.427	0.436
LOC560018	crygmx	3580444	3578128	7955.ENSDARP00000102914	7955.ENSDARP00000096373	0	0	0	0	0.076	0	0	0.414	0.435
tmem100a	palmda	3581590	3567119	7955.ENSDARP00000105454	7955.ENSDARP00000013643	0	0	0	0	0.061	0	0	0.423	0.435
crygmxl2	cryba1l1	3573525	3570078	7955.ENSDARP00000070462	7955.ENSDARP00000047524	0	0	0	0.759	0.293	0	0	0.845	0.435
fam46c	ppm1h	3586183	3576214	7955.ENSDARP00000114520	7955.ENSDARP00000087709	0	0	0	0	0	0	0	0.435	0.435
fosl2	BOLA3	3585283	3571272	7955.ENSDARP00000112244	7955.ENSDARP00000056857	0	0	0	0	0	0	0	0.434	0.434
LOC799204	fos	3581580	3569704	7955.ENSDARP00000105440	7955.ENSDARP00000043297	0	0	0	0	0	0.055	0	0.426	0.434
arid4b	slc16a8	3582881	3572766	7955.ENSDARP00000107839	7955.ENSDARP00000066392	0	0	0	0	0.434	0	0	0	0.434
junba	btg2	3583682	3566397	7955.ENSDARP00000109347	7955.ENSDARP00000006800	0	0	0	0	0.363	0	0	0.149	0.434
nhsa	actr3b	3580501	3569868	7955.ENSDARP00000103061	7955.ENSDARP00000045149	0	0	0	0	0.048	0.317	0	0.200	0.434
WWC1	taok2b	3585715	3580866	7955.ENSDARP00000113286	7955.ENSDARP00000103984	0	0	0	0	0.048	0.116	0	0.381	0.433
apbb1	dab1a	3580210	3575012	7955.ENSDARP00000102273	7955.ENSDARP00000078341	0	0	0	0	0.062	0	0	0.421	0.433
dab1b	apbb1	3586739	3580210	7955.ENSDARP00000115966	7955.ENSDARP00000102273	0	0	0	0	0.062	0	0	0.421	0.433
mpp5a	arhgef2	3575080	3573937	7955.ENSDARP00000078936	7955.ENSDARP00000072768	0	0	0	0	0	0.057	0	0.424	0.433
ghrb	sst1.1	3586168	3571734	7955.ENSDARP00000114485	7955.ENSDARP00000059790	0	0	0	0	0.063	0	0	0.419	0.433
tet1	klf4b	3580978	3571238	7955.ENSDARP00000104252	7955.ENSDARP00000056654	0	0	0	0	0	0	0	0.433	0.433
IER2	egr2a	3583239	3573863	7955.ENSDARP00000108516	7955.ENSDARP00000072456	0	0	0	0	0.117	0.042	0	0.382	0.432
timp2b	zgc:152945	3577331	3573087	7955.ENSDARP00000092838	7955.ENSDARP00000068111	0	0	0	0	0	0.311	0	0.209	0.432
pvrl1a	ncam1b	3580212	3567841	7955.ENSDARP00000102277	7955.ENSDARP00000021088	0	0	0	0	0.055	0	0	0.424	0.432
hsf4	mipb	3584591	3566250	7955.ENSDARP00000111022	7955.ENSDARP00000005361	0	0	0	0	0	0.048	0	0.427	0.431
chchd7	cpox	3589960	3575672	7955.ENSDARP00000124392	7955.ENSDARP00000083605	0	0	0	0	0	0	0	0.431	0.431
slc6a9	cryaa	3573759	3573442	7955.ENSDARP00000071929	7955.ENSDARP00000070021	0	0	0	0	0	0	0	0.431	0.431
nes	tcf3a	3585160	3566727	7955.ENSDARP00000112046	7955.ENSDARP00000010044	0	0	0	0	0.061	0.379	0	0.103	0.431
LOC555411	IER2	3586258	3583239	7955.ENSDARP00000114752	7955.ENSDARP00000108516	0	0	0	0	0	0	0	0.431	0.431
pparg	itpkb	3569391	3567006	7955.ENSDARP00000039949	7955.ENSDARP00000012557	0	0	0	0	0	0	0	0.431	0.431
sqrdl	sele	3587416	3568107	7955.ENSDARP00000117779	7955.ENSDARP00000023704	0	0	0	0	0	0	0	0.431	0.431
cubn	slc12a3	3591931	3591252	7955.ENSDARP00000129159	7955.ENSDARP00000127693	0	0	0	0	0.072	0	0	0.412	0.431
nr2e3	ush2a	3584611	3575299	7955.ENSDARP00000111061	7955.ENSDARP00000080636	0	0	0	0	0.062	0	0	0.418	0.431
sfmbt2	ndrg1a	3586004	3569835	7955.ENSDARP00000114062	7955.ENSDARP00000044837	0	0	0	0	0	0	0	0.430	0.430
abcc2	gys2	3568248	3565983	7955.ENSDARP00000025026	7955.ENSDARP00000002983	0.046	0	0	0	0.140	0.068	0	0.342	0.430
egln3	arnt2	3590130	3584184	7955.ENSDARP00000124991	7955.ENSDARP00000110276	0	0	0	0	0	0	0	0.430	0.430
IER2	fosl1a	3583239	3566925	7955.ENSDARP00000108516	7955.ENSDARP00000011823	0	0	0	0	0.080	0	0	0.406	0.430
socs3b	ptgs2b	3578110	3566078	7955.ENSDARP00000096314	7955.ENSDARP00000003684	0	0	0	0	0.064	0	0	0.416	0.430
nfkbiz	socs3a	3590965	3569292	7955.ENSDARP00000126959	7955.ENSDARP00000038723	0	0	0	0	0.157	0.046	0	0.348	0.430
LOC564844	pex11a	3576409	3575254	7955.ENSDARP00000088599	7955.ENSDARP00000080259	0	0	0	0	0.152	0.255	0	0.169	0.429
arid4b	laptm4b	3582881	3570517	7955.ENSDARP00000107839	7955.ENSDARP00000052079	0	0	0	0	0	0	0	0.429	0.429
tfcp2l1	tal1	3580097	3574883	7955.ENSDARP00000101983	7955.ENSDARP00000077498	0	0	0	0	0	0	0	0.429	0.429
iqsec3b	zgc:110286	3588615	3575780	7955.ENSDARP00000120846	7955.ENSDARP00000084396	0	0	0	0	0	0.420	0	0.057	0.429
lim2.4	lgsn	3577907	3568245	7955.ENSDARP00000095312	7955.ENSDARP00000025002	0	0	0	0	0.059	0	0	0.419	0.429
irg1l	irak3	3575927	3572899	7955.ENSDARP00000085591	7955.ENSDARP00000067130	0	0	0	0	0.077	0	0	0.407	0.429
xirp1	tcap	3569625	3568492	7955.ENSDARP00000042412	7955.ENSDARP00000027408	0	0	0	0	0.087	0	0	0.400	0.428
ttna	tnnt1	3579166	3569785	7955.ENSDARP00000099532	7955.ENSDARP00000044153	0	0	0	0	0.107	0	0	0.386	0.428
tmem37	lgsn	3574789	3568245	7955.ENSDARP00000076825	7955.ENSDARP00000025002	0	0	0	0	0	0	0	0.428	0.428
akap2	CDK14	3577186	3576982	7955.ENSDARP00000092205	7955.ENSDARP00000091375	0	0	0	0	0	0	0	0.428	0.428
slc38a5a	slc38a9	3572122	3569488	7955.ENSDARP00000062384	7955.ENSDARP00000041067	0	0	0	0	0	0	0	0.428	0.428
akt3	foxa1	3585094	3565906	7955.ENSDARP00000111940	7955.ENSDARP00000002213	0	0	0	0	0	0.115	0	0.381	0.428
arid4b	mylipb	3582881	3573753	7955.ENSDARP00000107839	7955.ENSDARP00000071903	0	0	0	0	0	0	0	0.428	0.428
junbb	mknk2b	3581494	3567649	7955.ENSDARP00000105289	7955.ENSDARP00000019044	0	0	0	0	0.260	0	0	0.260	0.428
mthfr	lgsn	3573356	3568245	7955.ENSDARP00000069553	7955.ENSDARP00000025002	0.046	0	0	0	0	0	0	0.424	0.427
ctsh	p4ha2	3571814	3568456	7955.ENSDARP00000060244	7955.ENSDARP00000027028	0	0	0	0	0.062	0	0	0.415	0.427
tac3a	fos	3589060	3569704	7955.ENSDARP00000121994	7955.ENSDARP00000043297	0	0	0	0	0	0	0	0.426	0.426
tac1	ENSDARG00000005419	3566377	3565915	7955.ENSDARP00000006554	7955.ENSDARP00000002293	0	0	0	0	0	0	0	0.426	0.426
chchd7	lcor	3589960	3587220	7955.ENSDARP00000124392	7955.ENSDARP00000117254	0	0	0	0	0	0	0	0.427	0.426
nr2e3	tulp1a	3584611	3579178	7955.ENSDARP00000111061	7955.ENSDARP00000099556	0	0	0	0	0	0	0	0.427	0.426
LOC792854	zgc:77112	3585134	3566337	7955.ENSDARP00000112004	7955.ENSDARP00000006228	0	0	0	0	0.048	0.394	0	0.086	0.426
igfbp6b	igf2r	3583569	3571946	7955.ENSDARP00000109154	7955.ENSDARP00000061100	0	0	0	0	0	0	0	0.427	0.426
slc25a42	LOC564253	3585377	3568175	7955.ENSDARP00000112426	7955.ENSDARP00000024303	0	0	0	0	0	0	0	0.426	0.426
LOC799102	ppp1r14c	3579488	3573685	7955.ENSDARP00000100382	7955.ENSDARP00000071550	0	0	0	0	0	0	0	0.426	0.426
atf3	tcf3a	3581414	3566727	7955.ENSDARP00000105140	7955.ENSDARP00000010044	0	0	0	0	0	0	0	0.426	0.426
MMEL1	ncam1b	3570087	3567841	7955.ENSDARP00000047615	7955.ENSDARP00000021088	0	0	0	0	0	0	0	0.427	0.426
actr3b	dctn4	3569868	3569017	7955.ENSDARP00000045149	7955.ENSDARP00000034920	0	0	0	0	0.087	0.350	0	0.112	0.426
nes	fgf6a	3585160	3566821	7955.ENSDARP00000112046	7955.ENSDARP00000010978	0	0	0	0	0	0	0	0.426	0.426
zgc:153347	rfx4	3575918	3568825	7955.ENSDARP00000085532	7955.ENSDARP00000032295	0	0	0	0	0	0	0	0.426	0.426
itpkb	ENSDARG00000005419	3567006	3565915	7955.ENSDARP00000012557	7955.ENSDARP00000002293	0	0	0	0	0	0	0	0.426	0.426
vil1	actr3b	3571654	3569868	7955.ENSDARP00000059227	7955.ENSDARP00000045149	0	0	0	0	0.062	0.276	0	0.224	0.426
fosl2	lifra	3585283	3572230	7955.ENSDARP00000112244	7955.ENSDARP00000062984	0	0	0	0	0	0	0	0.427	0.426
pparg	foxg1b	3569391	3567745	7955.ENSDARP00000039949	7955.ENSDARP00000020080	0	0	0	0	0	0.150	0	0.352	0.425
irs4a	itpkb	3584131	3567006	7955.ENSDARP00000110181	7955.ENSDARP00000012557	0	0	0	0	0	0	0	0.424	0.424
fam134b	bag3	3579147	3571405	7955.ENSDARP00000099481	7955.ENSDARP00000057688	0	0	0	0	0	0	0	0.424	0.424
LOC555411	jdp2	3586258	3566807	7955.ENSDARP00000114752	7955.ENSDARP00000010866	0	0	0	0	0	0	0	0.424	0.424
MOV10L1	ncbp2	3569475	3567807	7955.ENSDARP00000040837	7955.ENSDARP00000020688	0	0	0	0	0.061	0.352	0	0.130	0.424
crygn2	tcap	3569515	3568492	7955.ENSDARP00000041348	7955.ENSDARP00000027408	0	0	0	0	0	0	0	0.425	0.424
muc13b	zgc:158846	3580439	3577796	7955.ENSDARP00000102897	7955.ENSDARP00000094849	0	0	0	0	0.424	0	0	0	0.424
socs3a	traf6	3569292	3569140	7955.ENSDARP00000038723	7955.ENSDARP00000036715	0	0	0	0	0.061	0.173	0	0.317	0.424
nfkbiz	slc29a4	3590965	3587447	7955.ENSDARP00000126959	7955.ENSDARP00000117850	0	0	0	0	0	0	0	0.424	0.424
slit1a	jun	3581441	3572378	7955.ENSDARP00000105194	7955.ENSDARP00000063911	0	0	0	0	0	0	0	0.425	0.424
glrx	BOLA3	3588613	3571272	7955.ENSDARP00000120838	7955.ENSDARP00000056857	0.047	0	0	0	0.065	0.150	0	0.329	0.423
pip5k1aa	arf3b	3573948	3570789	7955.ENSDARP00000072820	7955.ENSDARP00000053774	0	0	0	0	0.063	0.142	0	0.340	0.423
egln3	slc2a3b	3590130	3566602	7955.ENSDARP00000124991	7955.ENSDARP00000008780	0	0	0	0	0.074	0	0	0.402	0.423
bcl3	socs3b	3585204	3578110	7955.ENSDARP00000112109	7955.ENSDARP00000096314	0	0	0	0	0.246	0.046	0	0.263	0.423
map3k10	map2k7	3575556	3570130	7955.ENSDARP00000082742	7955.ENSDARP00000048190	0	0	0	0.597	0.062	0.250	0	0.550	0.423
arrdc1b	bag3	3578594	3571405	7955.ENSDARP00000098075	7955.ENSDARP00000057688	0	0	0	0	0.062	0.363	0	0.112	0.423
irak3	mmp9	3572899	3572206	7955.ENSDARP00000067130	7955.ENSDARP00000062844	0	0	0	0	0.061	0.057	0	0.400	0.422
ENSDARG00000079473	map2k7	3578553	3570130	7955.ENSDARP00000097982	7955.ENSDARP00000048190	0	0	0	0.600	0.062	0.250	0	0.550	0.422
ccl19b	cd40	3586341	3586224	7955.ENSDARP00000114954	7955.ENSDARP00000114636	0	0	0	0	0.061	0	0	0.410	0.422
mpp5a	fbn2a	3575080	3573084	7955.ENSDARP00000078936	7955.ENSDARP00000068094	0	0	0	0	0.062	0.381	0	0.085	0.422
grifin	cryba2a	3570261	3569506	7955.ENSDARP00000049686	7955.ENSDARP00000041268	0	0	0	0	0.075	0	0	0.400	0.421
ptpn5	igf1ra	3579618	3567458	7955.ENSDARP00000100744	7955.ENSDARP00000017066	0	0	0	0	0.062	0.389	0	0.071	0.421
pip5k1cb	magi2b	3589786	3580869	7955.ENSDARP00000123825	7955.ENSDARP00000103999	0	0	0	0	0.062	0.053	0	0.401	0.421
ptpn5	igf1rb	3579618	3569982	7955.ENSDARP00000100744	7955.ENSDARP00000046541	0	0	0	0	0.062	0.389	0	0.071	0.421
kidins220a	rfx4	3586762	3568825	7955.ENSDARP00000116037	7955.ENSDARP00000032295	0	0	0	0	0.045	0.400	0	0.071	0.421
runx1	tcf3a	3571127	3566727	7955.ENSDARP00000055967	7955.ENSDARP00000010044	0	0	0	0	0	0.167	0	0.333	0.421
ptprga	igf1rb	3576109	3569982	7955.ENSDARP00000086984	7955.ENSDARP00000046541	0	0	0	0	0.062	0.389	0	0.071	0.421
ptprga	igf1ra	3576109	3567458	7955.ENSDARP00000086984	7955.ENSDARP00000017066	0	0	0	0	0.062	0.389	0	0.071	0.421
LOC555411	sptlc3	3586258	3570083	7955.ENSDARP00000114752	7955.ENSDARP00000047551	0	0	0	0	0.104	0	0	0.381	0.421
ttll4	ppm1e	3580825	3572320	7955.ENSDARP00000103885	7955.ENSDARP00000063550	0	0	0	0	0.064	0	0	0.407	0.421
clcn2b	cacnb4a	3575683	3567957	7955.ENSDARP00000083712	7955.ENSDARP00000022331	0	0	0	0	0	0	0	0.421	0.420
calcrlb	acp5a	3569762	3567504	7955.ENSDARP00000043907	7955.ENSDARP00000017532	0	0	0	0	0	0	0	0.421	0.420
apbb1	abl2	3580210	3569553	7955.ENSDARP00000102273	7955.ENSDARP00000041696	0	0	0	0	0	0.147	0	0.348	0.420
stab2	tmlhe	3586950	3580217	7955.ENSDARP00000116540	7955.ENSDARP00000102287	0	0	0	0	0	0	0	0.421	0.420
nadl1.1	ptprga	3588738	3576109	7955.ENSDARP00000121175	7955.ENSDARP00000086984	0	0	0	0	0	0.409	0	0.059	0.420
atf3	crema	3581414	3567866	7955.ENSDARP00000105140	7955.ENSDARP00000021338	0	0	0	0	0.070	0.074	0	0.381	0.420
LOC559569	akt3	3590939	3585094	7955.ENSDARP00000126905	7955.ENSDARP00000111940	0	0	0	0	0	0.399	0	0.075	0.420
ENSDARG00000023527	pdcd4b	3576861	3565923	7955.ENSDARP00000090751	7955.ENSDARP00000002420	0	0	0	0	0	0	0	0.420	0.420
fosl2	socs3a	3585283	3569292	7955.ENSDARP00000112244	7955.ENSDARP00000038723	0	0	0	0	0.343	0	0	0.151	0.419
atf3	traf6	3581414	3569140	7955.ENSDARP00000105140	7955.ENSDARP00000036715	0	0	0	0	0.061	0.276	0	0.215	0.419
DYRK3	pnp4b	3582297	3569587	7955.ENSDARP00000106736	7955.ENSDARP00000041992	0	0	0	0	0	0	0	0.419	0.419
LOC556551	rom1b	3580275	3578087	7955.ENSDARP00000102421	7955.ENSDARP00000096234	0	0	0	0	0.059	0	0	0.408	0.419
cel.1	MDGA1	3586938	3578478	7955.ENSDARP00000116496	7955.ENSDARP00000097773	0	0	0	0	0	0.390	0	0.087	0.419
LOC556551	rom1a	3580275	3567543	7955.ENSDARP00000102421	7955.ENSDARP00000017853	0	0	0	0	0.059	0	0	0.408	0.419
LOC557486	rcor3	3579366	3577894	7955.ENSDARP00000100072	7955.ENSDARP00000095271	0	0	0	0	0.062	0.170	0	0.312	0.418
kdr	hsp90aa1.2	3570221	3568356	7955.ENSDARP00000049203	7955.ENSDARP00000026065	0	0	0	0	0	0.168	0	0.330	0.418
bfsp2	crygn2	3584661	3569515	7955.ENSDARP00000111147	7955.ENSDARP00000041348	0	0	0	0	0.099	0	0	0.381	0.418
rbp7b	opcml	3577658	3567106	7955.ENSDARP00000094267	7955.ENSDARP00000013509	0	0	0	0	0	0	0	0.419	0.418
muc13b	plac8.1	3580439	3572438	7955.ENSDARP00000102897	7955.ENSDARP00000064213	0	0	0	0	0.418	0	0	0	0.418
rab27a	HPS6	3571671	3568399	7955.ENSDARP00000059319	7955.ENSDARP00000026509	0	0	0	0	0	0	0	0.418	0.418
SYNPO	magi2b	3585258	3580869	7955.ENSDARP00000112197	7955.ENSDARP00000103999	0	0	0	0	0	0.150	0	0.343	0.418
ENSDARG00000063316	mmp15b	3576096	3566127	7955.ENSDARP00000086853	7955.ENSDARP00000004149	0	0	0	0	0	0.071	0	0.400	0.418
fosl1a	ptgs2b	3566925	3566078	7955.ENSDARP00000011823	7955.ENSDARP00000003684	0	0	0	0	0.069	0	0	0.400	0.417
erbb2	egr2a	3579192	3573863	7955.ENSDARP00000099586	7955.ENSDARP00000072456	0	0	0	0	0	0.062	0	0.404	0.417
LOC793145	tmem64	3589501	3586163	7955.ENSDARP00000123092	7955.ENSDARP00000114472	0	0	0	0	0	0	0	0.417	0.416
traf7	ppm1e	3587950	3572320	7955.ENSDARP00000119094	7955.ENSDARP00000063550	0	0	0	0	0.062	0.384	0	0.071	0.416
EDRF1	ttc4	3578061	3572589	7955.ENSDARP00000096094	7955.ENSDARP00000065211	0	0	0	0	0	0.416	0	0	0.416
dnase1l3	P2RY6	3577877	3572139	7955.ENSDARP00000095198	7955.ENSDARP00000062479	0	0	0	0	0.062	0	0	0.403	0.416
klf4b	kdr	3571238	3570221	7955.ENSDARP00000056654	7955.ENSDARP00000049203	0	0	0	0	0	0.064	0	0.402	0.416
cd40	mmp9	3586224	3572206	7955.ENSDARP00000114636	7955.ENSDARP00000062844	0	0	0	0	0.073	0	0	0.395	0.416
atf3	hspb1	3581414	3571796	7955.ENSDARP00000105140	7955.ENSDARP00000060161	0	0	0	0	0.064	0	0	0.401	0.415
traf7	traf5	3587950	3569449	7955.ENSDARP00000119094	7955.ENSDARP00000040549	0	0	0	0	0	0.061	0	0.402	0.415
fos	hsp70	3569704	3566765	7955.ENSDARP00000043297	7955.ENSDARP00000010413	0	0	0	0	0.080	0.057	0	0.380	0.415
akt3	foxg1b	3585094	3567745	7955.ENSDARP00000111940	7955.ENSDARP00000020080	0	0	0	0	0.053	0.253	0	0.240	0.415
ENSDARG00000042409	IER2	3587896	3583239	7955.ENSDARP00000118941	7955.ENSDARP00000108516	0	0	0	0	0.058	0	0	0.405	0.415
LOC571549	INF2	3591616	3566187	7955.ENSDARP00000128469	7955.ENSDARP00000004843	0	0	0	0	0.062	0.047	0	0.398	0.415
ENSDARG00000043963	ttnb	3572489	3567737	7955.ENSDARP00000064545	7955.ENSDARP00000019957	0	0	0	0	0	0.355	0	0.131	0.415
ATP5J2	LOC402880	3584528	3578162	7955.ENSDARP00000110900	7955.ENSDARP00000096468	0	0	0	0	0.245	0.074	0	0.231	0.415
LOC795227	tmem86a	3574745	3572505	7955.ENSDARP00000076599	7955.ENSDARP00000064645	0	0	0	0	0	0	0	0.415	0.414
fam46aa	btg2	3570840	3566397	7955.ENSDARP00000054070	7955.ENSDARP00000006800	0	0	0	0	0	0	0	0.414	0.414
col8a1a	atp7a	3577525	3570962	7955.ENSDARP00000093755	7955.ENSDARP00000054976	0	0	0	0	0	0	0	0.414	0.414
mmp15b	flt1	3566127	3565929	7955.ENSDARP00000004149	7955.ENSDARP00000002466	0	0	0	0	0.061	0.054	0	0.393	0.414
egln3	sim2	3590130	3583793	7955.ENSDARP00000124991	7955.ENSDARP00000109549	0	0	0	0	0	0.374	0	0.103	0.414
junbb	mmp9	3581494	3572206	7955.ENSDARP00000105289	7955.ENSDARP00000062844	0	0	0	0	0.128	0.065	0	0.339	0.414
LOC559569	sim2	3590939	3583793	7955.ENSDARP00000126905	7955.ENSDARP00000109549	0	0	0	0	0	0.374	0	0.103	0.414
mmp9	fgf6a	3572206	3566821	7955.ENSDARP00000062844	7955.ENSDARP00000010978	0	0	0	0	0	0.048	0	0.409	0.413
tnnt1	pdk3a	3569785	3567283	7955.ENSDARP00000044153	7955.ENSDARP00000015430	0	0	0	0	0.062	0	0	0.400	0.413
ahsa1	hsp70	3568858	3566765	7955.ENSDARP00000032736	7955.ENSDARP00000010413	0	0	0	0	0.196	0.068	0	0.279	0.413
nfkbiz	atf3	3590965	3581414	7955.ENSDARP00000126959	7955.ENSDARP00000105140	0	0	0	0	0.081	0.110	0	0.340	0.413
LOC565130	grk1a	3575276	3574635	7955.ENSDARP00000080428	7955.ENSDARP00000076182	0	0	0	0	0	0	0	0.412	0.412
nes	cxcr4a	3585160	3574351	7955.ENSDARP00000112046	7955.ENSDARP00000074800	0	0	0	0	0	0	0	0.412	0.412
ankrd1a	capn3a	3578564	3577652	7955.ENSDARP00000098001	7955.ENSDARP00000094244	0	0	0	0	0.143	0.259	0	0.149	0.412
ugt1b5	abcc2	3585174	3568248	7955.ENSDARP00000112070	7955.ENSDARP00000025026	0	0	0	0	0.278	0	0	0.219	0.412
rasgrp3	abl2	3584669	3569553	7955.ENSDARP00000111159	7955.ENSDARP00000041696	0	0	0	0	0.062	0.167	0	0.309	0.412
ppp1r27	ankrd1b	3587411	3578520	7955.ENSDARP00000117772	7955.ENSDARP00000097889	0	0	0.412	0	0	0	0	0	0.412
cryaa	tcap	3573442	3568492	7955.ENSDARP00000070021	7955.ENSDARP00000027408	0	0	0	0	0.062	0.043	0	0.397	0.412
traf7	traf6	3587950	3569140	7955.ENSDARP00000119094	7955.ENSDARP00000036715	0	0	0	0	0.059	0.182	0	0.297	0.412
AGO3	hsp90aa1.2	3574989	3568356	7955.ENSDARP00000078212	7955.ENSDARP00000026065	0	0	0	0	0	0.258	0	0.240	0.411
LOC793673	sirt4	3591517	3568508	7955.ENSDARP00000128247	7955.ENSDARP00000027611	0	0	0	0	0.059	0	0	0.400	0.411
AGO1	hsp90aa1.2	3591951	3568356	7955.ENSDARP00000129194	7955.ENSDARP00000026065	0	0	0	0	0	0.258	0	0.240	0.411
mapk10	gstp2	3586032	3574285	7955.ENSDARP00000114143	7955.ENSDARP00000074422	0	0	0	0	0	0.249	0	0.248	0.411
REPS2	plxnb3	3578858	3567351	7955.ENSDARP00000098730	7955.ENSDARP00000016098	0	0	0	0	0.060	0	0	0.400	0.411
apobb	rorcb	3587982	3581775	7955.ENSDARP00000119179	7955.ENSDARP00000105771	0	0	0	0	0	0	0	0.410	0.410
ppp1r15a	elovl5	3576953	3568500	7955.ENSDARP00000091169	7955.ENSDARP00000027516	0	0	0	0	0	0	0	0.410	0.410
dnajb1b	bag3	3588833	3571405	7955.ENSDARP00000121420	7955.ENSDARP00000057688	0	0	0	0	0.105	0.172	0	0.269	0.410
mafk	gstp2	3587609	3574285	7955.ENSDARP00000118205	7955.ENSDARP00000074422	0	0	0	0	0	0	0	0.410	0.410
LOC557824	fkbp5	3591850	3569280	7955.ENSDARP00000128969	7955.ENSDARP00000038578	0	0	0	0	0.184	0.166	0	0.204	0.410
ttna	crema	3579166	3567866	7955.ENSDARP00000099532	7955.ENSDARP00000021338	0	0	0	0	0	0	0	0.410	0.410
LOC562307	MOV10L1	3591336	3569475	7955.ENSDARP00000127877	7955.ENSDARP00000040837	0	0	0	0	0	0.048	0	0.406	0.410
ENSDARG00000038119	abl2	3591699	3569553	7955.ENSDARP00000128635	7955.ENSDARP00000041696	0	0	0	0	0.064	0.269	0	0.208	0.410
erbb2	mmp9	3579192	3572206	7955.ENSDARP00000099586	7955.ENSDARP00000062844	0	0	0	0	0	0.055	0	0.401	0.410
tm4sf4	ITIH4	3577903	3569218	7955.ENSDARP00000095301	7955.ENSDARP00000037689	0	0	0	0	0.410	0	0	0	0.410
zgc:175128	btg2	3580237	3566397	7955.ENSDARP00000102334	7955.ENSDARP00000006800	0	0	0	0	0.138	0	0	0.344	0.410
ATP5J2	ucp2	3584528	3572295	7955.ENSDARP00000110900	7955.ENSDARP00000063358	0	0	0	0	0.048	0	0	0.406	0.410
ENSDARG00000045094	tgfbr2a	3588381	3574807	7955.ENSDARP00000120222	7955.ENSDARP00000076901	0	0	0	0	0.063	0.261	0	0.217	0.410
pde2a	rfx4	3580566	3568825	7955.ENSDARP00000103210	7955.ENSDARP00000032295	0	0	0	0	0	0	0	0.410	0.410
crybb1	cplx2	3589375	3575633	7955.ENSDARP00000122750	7955.ENSDARP00000083345	0	0	0	0	0	0	0	0.410	0.410
PMM1	fbp2	3571137	3567684	7955.ENSDARP00000056034	7955.ENSDARP00000019407	0	0	0	0	0.062	0	0	0.397	0.410
pbx3a	cdx1b	3576879	3574705	7955.ENSDARP00000090846	7955.ENSDARP00000076430	0	0	0	0	0	0.172	0	0.317	0.410
zgc:92902	MAP3K2	3584697	3575948	7955.ENSDARP00000111211	7955.ENSDARP00000085803	0	0	0	0	0.060	0.308	0	0.166	0.410
IER2	ppp2r5d	3583239	3577460	7955.ENSDARP00000108516	7955.ENSDARP00000093469	0	0	0	0	0	0	0	0.410	0.410
DNAJC14	rorcb	3583584	3581775	7955.ENSDARP00000109180	7955.ENSDARP00000105771	0	0	0	0	0	0	0	0.410	0.410
DYRK3	pnp4a	3582297	3568816	7955.ENSDARP00000106736	7955.ENSDARP00000032177	0	0	0	0	0	0	0	0.409	0.409
atf3	traf5	3581414	3569449	7955.ENSDARP00000105140	7955.ENSDARP00000040549	0	0	0	0	0	0.276	0	0.218	0.409
tm4sf4	cryba2a	3577903	3569506	7955.ENSDARP00000095301	7955.ENSDARP00000041268	0	0	0	0	0.063	0	0	0.396	0.409
serpine1	jun	3574169	3572378	7955.ENSDARP00000073803	7955.ENSDARP00000063911	0	0	0	0	0.061	0	0	0.397	0.409
MRPS17	hspbp1	3573583	3568269	7955.ENSDARP00000070795	7955.ENSDARP00000025210	0	0	0	0	0.058	0.399	0	0	0.409
mapk10	akt3	3586032	3585094	7955.ENSDARP00000114143	7955.ENSDARP00000111940	0	0	0.358	0.580	0.087	0.085	0	0.524	0.408
ppp1r15a	ero1l	3576953	3567289	7955.ENSDARP00000091169	7955.ENSDARP00000015478	0	0	0	0	0	0	0	0.408	0.408
ENSDARG00000060680	f3a	3575247	3566215	7955.ENSDARP00000080209	7955.ENSDARP00000005117	0	0	0	0	0.056	0.146	0	0.325	0.408
KCNA4	hspbp1	3580689	3568269	7955.ENSDARP00000103530	7955.ENSDARP00000025210	0	0	0	0	0.154	0.329	0	0	0.408
kcna3a	hspbp1	3578380	3568269	7955.ENSDARP00000097504	7955.ENSDARP00000025210	0	0	0	0	0.154	0.329	0	0	0.408
DYRK3	ptpn5	3582297	3579618	7955.ENSDARP00000106736	7955.ENSDARP00000100744	0	0	0	0	0.061	0.167	0	0.304	0.408
ENSDARG00000063316	plxnb3	3576096	3567351	7955.ENSDARP00000086853	7955.ENSDARP00000016098	0	0	0	0	0	0.255	0	0.238	0.408
fosb	btg2	3586006	3566397	7955.ENSDARP00000114070	7955.ENSDARP00000006800	0	0	0	0	0.085	0	0	0.379	0.408
PMM1	gys2	3571137	3565983	7955.ENSDARP00000056034	7955.ENSDARP00000002983	0.090	0	0	0	0	0.249	0	0.204	0.408
slc16a8	pdgfab	3572766	3571131	7955.ENSDARP00000066392	7955.ENSDARP00000055992	0	0	0	0	0	0.167	0	0.319	0.408
ENSDARG00000060680	f3b	3575247	3565980	7955.ENSDARP00000080209	7955.ENSDARP00000002953	0	0	0	0	0.056	0.146	0	0.325	0.408
rorcb	nrip1b	3581775	3576822	7955.ENSDARP00000105771	7955.ENSDARP00000090572	0	0	0	0	0	0.388	0	0.073	0.408
kcna6	hspbp1	3591872	3568269	7955.ENSDARP00000129019	7955.ENSDARP00000025210	0	0	0	0	0.154	0.329	0	0	0.408
AGO1	MOV10L1	3591951	3569475	7955.ENSDARP00000129194	7955.ENSDARP00000040837	0	0	0	0	0.062	0.171	0	0.299	0.407
ddit3	nr4a3	3574970	3573926	7955.ENSDARP00000078063	7955.ENSDARP00000072712	0	0	0	0	0.053	0	0	0.400	0.407
vdr	igf1ra	3572280	3567458	7955.ENSDARP00000063213	7955.ENSDARP00000017066	0	0	0	0	0	0.114	0	0.358	0.407
prkar1ab	AGO3	3577976	3574989	7955.ENSDARP00000095574	7955.ENSDARP00000078212	0	0	0	0	0	0.407	0	0	0.407
pfklb	pgam1a	3582967	3566333	7955.ENSDARP00000108014	7955.ENSDARP00000006201	0.081	0	0	0	0.168	0	0	0.287	0.407
cryba4	crygn2	3569956	3569515	7955.ENSDARP00000046171	7955.ENSDARP00000041348	0	0	0	0.822	0.346	0	0	0.539	0.407
syt2a	rab27a	3588729	3571671	7955.ENSDARP00000121161	7955.ENSDARP00000059319	0	0	0	0	0.061	0.146	0	0.320	0.407
socs2	ghrb	3586351	3586168	7955.ENSDARP00000114987	7955.ENSDARP00000114485	0	0	0	0	0	0.173	0	0.312	0.406
ddit3	fos	3574970	3569704	7955.ENSDARP00000078063	7955.ENSDARP00000043297	0	0	0	0	0.055	0.182	0	0.294	0.406
magi2b	mpp5a	3580869	3575080	7955.ENSDARP00000103999	7955.ENSDARP00000078936	0	0	0	0	0.057	0.065	0	0.381	0.406
kdr	gipc1	3570221	3565905	7955.ENSDARP00000049203	7955.ENSDARP00000002204	0	0	0	0	0	0	0	0.406	0.406
DNAJC14	cldn15lb	3583584	3576641	7955.ENSDARP00000109180	7955.ENSDARP00000089758	0	0	0	0	0	0	0	0.406	0.406
akt3	mmp9	3585094	3572206	7955.ENSDARP00000111940	7955.ENSDARP00000062844	0	0	0	0	0.050	0.044	0	0.398	0.405
cmn	kcna3a	3583286	3578380	7955.ENSDARP00000108611	7955.ENSDARP00000097504	0	0	0	0	0	0	0	0.405	0.405
LOC565130	stmn1a	3575276	3568049	7955.ENSDARP00000080428	7955.ENSDARP00000023151	0	0	0	0	0	0.172	0	0.312	0.405
RPS6KA5	jun	3575198	3572378	7955.ENSDARP00000079873	7955.ENSDARP00000063911	0	0	0	0	0.048	0.120	0	0.347	0.405
f9b	cpa4	3576943	3572435	7955.ENSDARP00000091102	7955.ENSDARP00000064203	0.042	0	0	0	0.116	0.142	0	0.278	0.405
cd40	crp3	3586224	3571194	7955.ENSDARP00000114636	7955.ENSDARP00000056381	0	0	0	0	0	0	0	0.404	0.404
ddit3	runx1	3574970	3571127	7955.ENSDARP00000078063	7955.ENSDARP00000055967	0	0	0	0	0	0.377	0	0.084	0.404
lim2.4	cryba2a	3577907	3569506	7955.ENSDARP00000095312	7955.ENSDARP00000041268	0	0	0	0	0.268	0	0	0.219	0.404
elovl5	zgc:77112	3568500	3566337	7955.ENSDARP00000027516	7955.ENSDARP00000006228	0	0	0	0	0	0	0	0.404	0.404
cd40	ncam1b	3586224	3567841	7955.ENSDARP00000114636	7955.ENSDARP00000021088	0	0	0	0	0	0	0	0.404	0.404
ppp2r5d	mknk2b	3577460	3567649	7955.ENSDARP00000093469	7955.ENSDARP00000019044	0	0	0	0	0	0	0	0.404	0.404
nr1d4b	hsp90aa1.2	3574811	3568356	7955.ENSDARP00000076910	7955.ENSDARP00000026065	0	0	0	0	0	0	0	0.404	0.404
rsf1a	lim2.3	3579920	3570889	7955.ENSDARP00000101510	7955.ENSDARP00000054425	0	0	0	0	0	0	0	0.403	0.403
ppp1r15a	pnp4a	3576953	3568816	7955.ENSDARP00000091169	7955.ENSDARP00000032177	0	0	0	0	0	0	0	0.403	0.403
zgc:158659	igf1ra	3590070	3567458	7955.ENSDARP00000124781	7955.ENSDARP00000017066	0	0	0	0	0.062	0.153	0	0.310	0.403
cdh15	ptprga	3581163	3576109	7955.ENSDARP00000104658	7955.ENSDARP00000086984	0	0	0	0	0	0.173	0	0.308	0.403
zgc:158659	igf1rb	3590070	3569982	7955.ENSDARP00000124781	7955.ENSDARP00000046541	0	0	0	0	0.062	0.153	0	0.310	0.403
rhoua	ttnb	3569968	3567737	7955.ENSDARP00000046359	7955.ENSDARP00000019957	0	0	0	0	0.061	0.375	0	0.065	0.403
ghrb	socs3a	3586168	3569292	7955.ENSDARP00000114485	7955.ENSDARP00000038723	0	0	0	0	0	0.147	0	0.329	0.403
p4ha1b	hbz	3577989	3572760	7955.ENSDARP00000095644	7955.ENSDARP00000066382	0	0	0	0	0	0	0	0.403	0.403
cryba4	cryba2a	3569956	3569506	7955.ENSDARP00000046171	7955.ENSDARP00000041268	0	0	0	0.933	0.360	0.067	0	0.647	0.403
elf3	ppp2r5d	3589983	3577460	7955.ENSDARP00000124484	7955.ENSDARP00000093469	0	0	0	0	0	0	0	0.403	0.403
ENSDARG00000096214	fos	3590227	3569704	7955.ENSDARP00000125210	7955.ENSDARP00000043297	0	0	0	0	0	0	0	0.403	0.403
ghrb	socs3b	3586168	3578110	7955.ENSDARP00000114485	7955.ENSDARP00000096314	0	0	0	0	0	0.147	0	0.329	0.403
LRTM1	bin2b	3572778	3567255	7955.ENSDARP00000066456	7955.ENSDARP00000015168	0	0	0	0	0	0	0	0.402	0.402
tgfbr3	tpra1	3590629	3573713	7955.ENSDARP00000126180	7955.ENSDARP00000071677	0	0	0	0	0	0	0	0.402	0.402
irs4a	ENSDARG00000005419	3584131	3565915	7955.ENSDARP00000110181	7955.ENSDARP00000002293	0	0	0	0	0	0	0	0.402	0.402
kdr	MMEL1	3570221	3570087	7955.ENSDARP00000049203	7955.ENSDARP00000047615	0	0	0	0	0	0	0	0.402	0.402
cxcr4a	ptgs2b	3574351	3566078	7955.ENSDARP00000074800	7955.ENSDARP00000003684	0	0	0	0	0	0.068	0	0.385	0.402
ppp2r5d	jdp2	3577460	3566807	7955.ENSDARP00000093469	7955.ENSDARP00000010866	0	0	0	0	0	0	0	0.402	0.402
lcor	rcor3	3587220	3577894	7955.ENSDARP00000117254	7955.ENSDARP00000095271	0	0	0	0	0.055	0	0	0.394	0.402
traf6	hsp70	3569140	3566765	7955.ENSDARP00000036715	7955.ENSDARP00000010413	0	0	0	0	0	0.184	0	0.297	0.402
SRRM4	ncbp2	3591406	3567807	7955.ENSDARP00000128023	7955.ENSDARP00000020688	0	0	0	0	0.078	0.376	0	0.043	0.401
erbb2	ush2a	3579192	3575299	7955.ENSDARP00000099586	7955.ENSDARP00000080636	0	0	0	0	0.062	0.347	0	0.102	0.401
tiam1b	arhgef2	3575745	3573937	7955.ENSDARP00000084127	7955.ENSDARP00000072768	0	0	0	0	0.065	0.148	0	0.309	0.401
nrip1b	jun	3576822	3572378	7955.ENSDARP00000090572	7955.ENSDARP00000063911	0	0	0	0	0	0.173	0	0.306	0.401
jph1a	tcap	3574586	3568492	7955.ENSDARP00000075936	7955.ENSDARP00000027408	0	0	0	0	0.062	0	0	0.388	0.401
cyp7a1a	vdr	3585918	3572280	7955.ENSDARP00000113850	7955.ENSDARP00000063213	0	0	0	0	0	0.091	0	0.369	0.401
hspb9	hspb1	3580719	3571796	7955.ENSDARP00000103607	7955.ENSDARP00000060161	0	0	0	0	0	0	0	0.400	0.400
ENSDARG00000042409	mknk2b	3587896	3567649	7955.ENSDARP00000118941	7955.ENSDARP00000019044	0	0	0	0	0	0	0	0.401	0.400
cpox	zgc:152945	3575672	3573087	7955.ENSDARP00000083605	7955.ENSDARP00000068111	0	0	0	0	0	0	0	0.400	0.400
elf3	ENSDARG00000042409	3589983	3587896	7955.ENSDARP00000124484	7955.ENSDARP00000118941	0	0	0	0	0	0	0	0.400	0.400
egln3	acp5a	3590130	3567504	7955.ENSDARP00000124991	7955.ENSDARP00000017532	0	0	0	0	0	0	0	0.400	0.400
cd40	MAP3K2	3586224	3575948	7955.ENSDARP00000114636	7955.ENSDARP00000085803	0	0	0	0	0	0.380	0	0.072	0.400
sesn3	slc38a9	3575387	3569488	7955.ENSDARP00000081388	7955.ENSDARP00000041067	0	0	0	0	0	0	0	0.401	0.400
rasgrp3	tyk2	3584669	3570981	7955.ENSDARP00000111159	7955.ENSDARP00000055123	0	0	0	0	0.061	0.157	0	0.304	0.400
jun	kdr	3572378	3570221	7955.ENSDARP00000063911	7955.ENSDARP00000049203	0	0	0	0	0	0.068	0	0.382	0.400
noxo1a	gstp2	3575829	3574285	7955.ENSDARP00000084803	7955.ENSDARP00000074422	0	0	0	0	0	0	0	0.400	0.400
junba	cxcl-c1c	3583682	3580222	7955.ENSDARP00000109347	7955.ENSDARP00000102296	0	0	0	0	0	0	0	0.400	0.400
ENSDARG00000042409	jdp2	3587896	3566807	7955.ENSDARP00000118941	7955.ENSDARP00000010866	0	0	0	0	0	0	0	0.400	0.400
zgc:163052	ctsh	3578444	3571814	7955.ENSDARP00000097694	7955.ENSDARP00000060244	0	0	0	0	0	0	0	0.400	0.400
mb	crp3	3588416	3571194	7955.ENSDARP00000120315	7955.ENSDARP00000056381	0	0	0	0	0	0	0	0.400	0.400
SYNPO	dctn4	3585258	3569017	7955.ENSDARP00000112197	7955.ENSDARP00000034920	0	0	0	0	0	0	0	0.400	0.400
mapk10	nfkb1	3586032	3582500	7955.ENSDARP00000114143	7955.ENSDARP00000107135	0	0	0	0	0	0	0	0.400	0.400
znf532	oaz2b	3588621	3574962	7955.ENSDARP00000120865	7955.ENSDARP00000078004	0	0	0	0	0	0	0	0.400	0.400
cubn	p4ha2	3591931	3568456	7955.ENSDARP00000129159	7955.ENSDARP00000027028	0	0	0	0	0	0	0	0.400	0.400
